# Supplementary material for: Characterization of genetic variants of GIPR reveals a contribution of β-arrestin to metabolic phenotypes
Source: Nat Metab. 2024 Jun 13;6(7):1268–81. doi: 10.1038/s42255-024-01061-4 (PMC11272584; doi:10.1038/s42255-024-01061-4)
Supplement: Supplementary file 3 — Discovery of Danish protein-coding GIPR variants. A list of the 59 protein-coding GIPR variations identified through targeted sequencing in four Danish study cohorts: HOLBAEK Study, GDM, DD2 and Inter99. AA change, amino acid change; alt allele, alternative allele; ref allele, reference allele; SNV, single-nucleotide variation; N, total number of individuals within the cohort; hetero/homo, heterozygous carriers of the alternative allele/homozygous carriers of the alternative allele; MAF, minor allele frequency. [file 42255_2024_1061_MOESM3_ESM.xlsx]

## Sheet: Supplementary Table 1
Supplementary Table 1. Discovery of Danish protein coding GIPR variants. A list of the 59 protein-coding GIPR variants identified through targeted sequencing in four Danish study cohorts: HOLBAEK Study, GDM, DD2, and Inter99. Abbreviations: AA change, amino acid change; Alt allele, alternative allele; Ref allele, reference allele; SNV, single nucleotide variation; N, total number of individuals w…
AA change	Position	rs-number	Alt allele	Ref allele	Mutation	Holbaek Study (N = 1146) hetero/homo	GDM (N = 358) hetero/homo	DD2 (N = 2930) hetero/homo	Inter99 (N = 6089) hetero/homo	Total (N = 10,523) hetero/homo	MAF	CADD	pLoF	Additional information
R12Q	46172813	.	A	G	nonsynonymous SNV	0/0	1/0	0/0	1/0	2/0	9.51e-05	15.34	0
L13F	46172815	.	T	C	nonsynonymous SNV	1/0	0/0	0/0	4/0	5/0	0.000238	23.7	0
L13L	46172817	.	G	C	synonymous SNV	0/0	0/0	0/0	2/0	2/0	9.51e-05	.	0
E24E	46172850	.	A	G	synonymous SNV	0/0	0/0	1/0	0/0	1/0	4.75e-05	.	0
T25R	46173894	.	G	C	nonsynonymous SNV	0/0	0/0	0/0	1/0	1/0	4.8e-05	22	0
R38L	46173933	.	T	G	nonsynonymous SNV	0/0	0/0	1/0	1/0	2/0	9.53e-05	25.4	0
R43G	46173947	.	G	C	nonsynonymous SNV	0/0	0/0	0/0	1/0	1/0	4.77e-05	22	0
S64P	46174560	.	C	T	nonsynonymous SNV	1/0	0/0	0/0	0/0	1/0	4.75e-05	28.1	0
M67R	46174570	.	G	T	nonsynonymous SNV	0/0	1/0	4/0	3/0	8/0	0.00038	24.7	0
Y73H	46174587	.	C	T	nonsynonymous SNV	0/0	0/0	1/0	0/0	1/0	4.75e-05	22.4	0
C84Pfs*70	46174617	.	T	TCCTG	frameshift deletion	0/0	0/0	2/0	0/0	2/0	9.5e-05	.	1
L88L	46174634	.	A	G	synonymous SNV	0/0	0/0	1/0	0/0	1/0	4.75e-05	.	0
W90Lfs*17	46174637	.	CT	C	frameshift insertion	0/0	0/0	0/0	1/0	1/0	4.75e-05	.	1
V99I	46176123	rs142528936	A	G	nonsynonymous SNV	0/0	0/0	1/0	0/0	1/0	4.75e-05	24.7	0
R101H	46176130	rs115338345	A	G	nonsynonymous SNV	0/0	0/0	1/0	0/0	1/0	4.75e-05	26.9	0
T116R	46176175	.	G	C	nonsynonymous SNV	0/0	0/0	0/0	2/0	2/0	9.5e-05	23.1	0
T142T	46177373	.	C	T	synonymous SNV	0/0	0/0	1/0	0/0	1/0	4.75e-05	.	0
V143V	46177376	rs148206679	T	C	synonymous SNV	0/0	0/0	1/0	0/0	1/0	4.75e-05	.	0
G144S	46177377	.	A	G	nonsynonymous SNV	0/0	0/0	1/0	0/0	1/0	4.75e-05	27.2	0
L149L	46177394	.	T	C	synonymous SNV	0/0	0/0	0/0	3/0	3/0	0.000143	.	0
A150T	46177395	rs191937467	A	G	nonsynonymous SNV	1/0	1/0	4/0	2/0	8/0	0.00038	17.57	0
A155A	46177412	rs149344188	T	C	synonymous SNV	5/0	1/0	14/0	19/0	39/0	0.001853	.	0
R164W	46177941	.	T	C	nonsynonymous SNV	0/0	0/0	1/0	4/0	5/0	0.000238	22.9	0
R164Q	46177942	.	A	G	nonsynonymous SNV	0/0	0/0	0/0	2/0	2/0	9.5e-05	23.5	0
H166Y	46177947	.	T	C	nonsynonymous SNV	0/0	0/0	1/0	0/0	1/0	4.751e-05	23.5	0
T168A	46177953	.	G	A	nonsynonymous SNV	0/0	0/0	0/0	1/0	1/0	4.751e-05	23.8	0
N170N	46177961	rs5391	T	C	synonymous SNV	3/0	0/0	3/1	4/0	10/1	0.0005702	.	0
R183Q	46177999	.	A	G	nonsynonymous SNV	1/0	0/0	0/0	0/0	1/0	4.751e-05	26.1	0
A185V	46178005	.	T	C	nonsynonymous SNV	0/0	0/0	0/0	1/0	1/0	4.751e-05	6.296	0
R190Q	46178020	rs139215588	A	G	nonsynonymous SNV	2/0	1/0	2/0	6/0	11/0	0.0005227	18.08	0
P195R	46178035	.	G	C	nonsynonymous SNV	0/0	0/0	0/0	1/0	1/0	4.751e-05	19.18	0
R196R	46178039	.	G	A	synonymous SNV	1/0	0/0	0/0	0/0	1/0	4.751e-05	.	0
A207V	46178071	rs1800436	T	C	nonsynonymous SNV	15/0	8/0	47/0	101/0	171/0	0.008126	0.161	0
I221M	46180236	.	G	C	nonsynonymous SNV	0/0	0/0	0/0	1/0	1/0	4.751e-05	22.1	0
W233*	46180272	.	A	G	stopgain	0/0	0/0	0/0	1/0	1/0	4.751e-05	41	1
H255H	46180338	.	T	C	synonymous SNV	0/0	0/0	1/0	3/0	4/0	0.0001901	.	0
Y258Sfs*50	46180345	.	T	TACTACCTG	frameshift deletion	0/0	0/0	1/0	1/0	2/0	9.503e-05	.	1
L261H	46180355	.	A	T	nonsynonymous SNV	0/0	0/0	1/0	1/0	2/0	9.503e-05	24.2	0
E288G	46180976	rs143430880	G	A	nonsynonymous SNV	3/0	3/0	2/0	9/0	17/0	0.0008078	27.6	0
E291K	46180984	.	A	G	nonsynonymous SNV	0/0	0/0	1/0	0/0	1/0	4.751e-05	27.7	0
A294V	46180994	.	T	C	nonsynonymous SNV	0/0	0/0	2/0	0/0	2/0	9.503e-05	26.7	0
I299V	46181008	.	G	A	nonsynonymous SNV	0/0	0/0	1/0	0/0	1/0	4.751e-05	25.7	0
R300W	46181011	.	T	C	nonsynonymous SNV	1/0	0/0	0/0	0/0	1/0	4.751e-05	32	1
L304R	46181024	.	G	T	nonsynonymous SNV	0/0	0/0	0/0	1/0	1/0	4.751e-05	28.2	0
R336P	46181246	.	C	G	nonsynonymous SNV	0/0	0/0	0/0	1/0	1/0	4.752e-05	32	1
E354Q	46181392	rs1800437	C	G	nonsynonymous SNV	366/57	127/24	984/145	2147/309	3624/535	0.2235	27.3	0
I378M	46181466	rs115450421	G	C	nonsynonymous SNV	1/0	0/0	0/0	0/0	1/0	4.751e-05	25.2	0
S382T	46181476	.	A	T	nonsynonymous SNV	0/0	0/0	0/0	2/0	2/0	9.503e-05	25.3	0
S382Y	46181477	.	A	C	nonsynonymous SNV	0/0	0/0	0/0	2/0	2/0	9.503e-05	25.9	0
S382S	46181478	rs137944672	T	C	synonymous SNV	2/0	2/0	9/0	25/0	38/0	0.001806	.	0
.	46184861	.	C	G	Splice site	0/0	1/0	0/0	2/0	3/0	0.0001425	34	1	NM_000164:exon13:c.1153-1G>C
K397N	46184900	.	C	G	nonsynonymous SNV	0/0	0/0	1/0	0/0	1/0	4.751e-05	24.7	0
.	46184905	.	G	T	Splice site	0/0	0/0	0/0	1/0	1/0	4.751e-05	33	1	NM_000164:exon13:c.1194+2T>G
Q400Gfs*56	46184977	.	C	CGTCTCACAGGTGCA	frameshift deletion	0/0	0/0	0/0	1/0	1/0	4.752e-05	.	1
V399M	46184987	.	A	G	nonsynonymous SNV	0/0	0/0	1/0	0/0	1/0	4.753e-05	33	1
C410C	46185022	.	T	C	synonymous SNV	0/0	1/0	0/0	1/0	2/0	9.513e-05	.	0
S415I	46185036	.	T	G	nonsynonymous SNV	3/0	0/0	3/0	10/0	16/0	0.0007613	21	0
E418K	46185044	.	A	G	nonsynonymous SNV	0/0	0/0	0/0	1/0	1/0	4.759e-05	22.1	0
G449A	46185138	.	C	G	nonsynonymous SNV	1/0	0/0	0/0	1/0	2/0	9.508e-05	18.01	0
E461*	46185173	.	T	G	stopgain	0/0	1/0	0/0	0/0	1/0	4.752e-05	37	1
E463Q	46185179	rs13306395	C	G	nonsynonymous SNV	0/0	0/0	0/0	1/0	1/0	4.752e-05	23.4	0
