# Supplementary material for: Characterization of genetic variants of GIPR reveals a contribution of β-arrestin to metabolic phenotypes
Source: Nat Metab. 2024 Jun 13;6(7):1268–81. doi: 10.1038/s42255-024-01061-4 (PMC11272584; doi:10.1038/s42255-024-01061-4)
Supplement: Supplementary file 4 — Tab ‘All UKBB samples’: Supplementary Table 2. Discovery of protein-coding GIPR variants in the UK Biobank and the overlap with the in vitro-tested GIPR variants. A list of the protein-coding GIPR variants identified in the UK Biobank for all samples. The overlapping non-synonymous GIPR variants are shown in ‘Grouping’, denoted by the GIPR variant groups, as are the synonymous and pLoF variants. Abbreviations and column explanation: locus, chromosome and position; ref, reference allele; alt, alternate allele; VEP, variant effect predictor; CADD, combined annotation dependent depletion score; N, total sample size; N not called, samples excluded; N_QC, samples excluded during QC; heterozygous alt, number of heterozygous carriers of the alternate allele; N homozygous (ref, alt), number of individuals being homozygous carriers of the reference allele and alternate allele, respectively; total alt, total number of carriers of the alternate allele; P value HWE, P value for Hardy–Weinberg equilibrium (HWE), derived from a two-sided exact test with mid-P value correction of HWE via the Levene–Haldane distribution; alleles, the reference and alternate allele; NA, not applicable. Tab ‘UK ancestry samples only’: Supplementary Table 2. Discovery of protein-coding GIPR variants in the UK Biobank and the overlap with the laboratory-tested GIPR variants. A list of the protein-coding GIPR variants identified in the UK Biobank of individuals with United Kingdom ancestry. The overlapping nonsynonymous GIPR variants are shown in ‘Grouping’, denoted by the GIPR variant groups, as are the synonymous and pLoF variants. Abbreviations and column explanation: locus, chromosome and position; ref, reference allele; alt, alternate allele; VEP, variant effect predictor; CADD, combined annotation dependent depletion score; N, total sample size; N not called, samples excluded; N_QC, samples excluded during QC; heterozygous alt, number of heterozygous carriers of the alternate allele; N homozygous [file 42255_2024_1061_MOESM4_ESM.xlsx]

## Sheet: All UKBB samples
Supplementary Table 2. Discovery of protein-coding GIPR variants in the UK Biobank and the overlap with the laboratory-tested GIPR variants. A list of the protein-coding GIPR variants identified in the UK Biobank for all samples. The overlapping nonsynonymous GIPR variants are shown in “Grouping”, denoted by the GIPR variant groups, as are the synonymous, and pLoF variants. Abbreviations and colu…
All samples
Locus	Ref	Alt	Protein Consequence	Grouping	VEP consequence	CADD	N	N not called	N_QC	Heterozygous Alt	N homozygous [Ref, Alt]	Total Alt	Allele count [Ref, Alt]	Allele frequency [Ref, Alt]	Call rate	P value HWE
chr19:45669521	A	ATGACTACCT	M1MTTL	NA	inframe_insertion	NA	465466	0	40	28	[465438,0]	28	[930904,28]	[0.9999699226151857,3.0077384814358083E-5]	0.99991	0.5002
chr19:45669521	A	G	M1V	pLoF	start_lost	21.4	465506	0	0	1	[465505,0]	1	[931011,1]	[0.9999989258999884,1.0741000116002801E-6]	1	0.5
chr19:45669521	A	T	M1L	pLoF	start_lost	22.7	465506	0	0	5	[465501,0]	5	[931007,5]	[0.999994629499942,5.370500058001401E-6]	1	0.50001
chr19:45669554	C	G	R12G	missense_variant	missense_variant	17.01	465494	0	12	6	[465488,0]	6	[930982,6]	[0.9999935552337946,6.444766205364624E-6]	0.99997	0.50001
chr19:45669557	C	T	L13F	WT_WT	missense_variant	24.5	465492	0	14	103	[465389,0]	103	[930881,103]	[0.9998893643714607,1.1063562853926598E-4]	0.99997	0.50281
chr19:45669559	C	G	L13L	Synonymous	synonymous_variant	5.755	465506	0	0	1	[465505,0]	1	[931011,1]	[0.9999989258999884,1.0741000116002801E-6]	1	0.5
chr19:45669565	G	T	L15L	Synonymous	synonymous_variant	8.856	465505	0	1	68	[465437,0]	68	[930942,68]	[0.9999269610423089,7.303895769110966E-5]	1	0.50122
chr19:45669568	C	A	C16*	pLoF	stop_gained	36	465502	0	4	3	[465499,0]	3	[931001,3]	[0.9999967776722763,3.222327723618803E-6]	0.99999	0.5
chr19:45669569	G	A	G17R	missense_variant	missense_variant	18.21	465504	0	2	10	[465494,0]	10	[930998,10]	[0.9999892589537361,1.0741046263834468E-5]	1	0.50002
chr19:45669569	G	C	G17R	missense_variant	missense_variant	18.1	465504	0	2	1	[465503,0]	1	[931007,1]	[0.9999989258953736,1.0741046263834468E-6]	1	0.5
chr19:45669569	G	T	G17W	missense_variant	missense_variant	23.1	465504	0	2	1	[465503,0]	1	[931007,1]	[0.9999989258953736,1.0741046263834468E-6]	1	0.5
chr19:45669576	T	C	L19P	missense_variant	missense_variant	21.4	465506	0	0	1	[465505,0]	1	[931011,1]	[0.9999989258999884,1.0741000116002801E-6]	1	0.5
chr19:45669578	C	T	L20F	missense_variant	missense_variant	18.31	465503	0	3	1	[465502,0]	1	[931005,1]	[0.9999989258930662,1.0741069337899004E-6]	0.99999	0.5
chr19:45669580	C	G	L20L	Synonymous	synonymous_variant	9.468	465505	0	1	1	[465504,0]	1	[931009,1]	[0.999998925897681,1.0741023189869066E-6]	1	0.5
chr19:45669581	C	T	Q21*	pLoF	stop_gained	35	465506	0	0	1	[465505,0]	1	[931011,1]	[0.9999989258999884,1.0741000116002801E-6]	1	0.5
chr19:45669585	G	A	R22K	missense_variant	missense_variant	20.3	465506	0	0	5	[465501,0]	5	[931007,5]	[0.999994629499942,5.370500058001401E-6]	1	0.50001
chr19:45669586	G	A	R22R	Synonymous	synonymous_variant	13.92	465506	0	0	1	[465505,0]	1	[931011,1]	[0.9999989258999884,1.0741000116002801E-6]	1	0.5
chr19:45669587	G	A	A23T	missense_variant	missense_variant	23.5	465505	0	1	4	[465501,0]	4	[931006,4]	[0.9999957035907241,4.2964092759476265E-6]	1	0.5
chr19:45669589	G	A	A23A	Synonymous	synonymous_variant	14.81	465506	0	0	1	[465505,0]	1	[931011,1]	[0.9999989258999884,1.0741000116002801E-6]	1	0.5
chr19:45669590	G	C	E24Q	missense_variant	missense_variant	21.9	465506	0	0	2	[465504,0]	2	[931010,2]	[0.9999978517999768,2.1482000232005603E-6]	1	0.5
chr19:45670636	C	G	T25R	WT_LoF	missense_variant	23.4	465327	0	179	8	[465319,0]	8	[930646,8]	[0.9999914038944656,8.596105534387646E-6]	0.99962	0.50002
chr19:45670642	C	T	S27F	missense_variant	missense_variant	22.6	465437	0	69	1	[465436,0]	1	[930873,1]	[0.9999989257407554,1.0742592445379288E-6]	0.99985	0.5
chr19:45670643	T	C	S27S	Synonymous	synonymous_variant	9.97	465398	0	108	1	[465397,0]	1	[930795,1]	[0.9999989256507333,1.0743492666491906E-6]	0.99977	0.5
chr19:45670644	A	G	K28E	missense_variant	missense_variant	16.05	465406	0	100	1	[465405,0]	1	[930811,1]	[0.9999989256692007,1.0743307993450878E-6]	0.99979	0.5
chr19:45670645	A	T	K28M	missense_variant	missense_variant	21.2	465299	0	207	1	[465298,0]	1	[930597,1]	[0.9999989254221479,1.0745778520908061E-6]	0.99956	0.5
chr19:45670650	C	T	Q30*	pLoF	stop_gained	36	465440	0	66	1	[465439,0]	1	[930879,1]	[0.9999989257476796,1.0742523203850121E-6]	0.99986	0.5
chr19:45670654	C	A	T31K	missense_variant	missense_variant	23.3	465459	0	47	3	[465456,0]	3	[930915,3]	[0.9999967773745916,3.2226254084677707E-6]	0.9999	0.5
chr19:45670654	C	G	T31R	missense_variant	missense_variant	24	465460	0	46	1	[465459,0]	1	[930919,1]	[0.9999989257938383,1.0742061616465432E-6]	0.9999	0.5
chr19:45670658	G	A	A32A	Synonymous	synonymous_variant	12.3	465480	0	26	15	[465465,0]	15	[930945,15]	[0.9999838875998969,1.611240010311936E-5]	0.99994	0.50006
chr19:45670659	G	T	G33W	missense_variant	missense_variant	24.3	465489	0	17	5	[465484,0]	5	[930973,5]	[0.9999946293038074,5.370696192606055E-6]	0.99996	0.50001
chr19:45670661	G	A	G33G	Synonymous	synonymous_variant	10.86	465475	0	31	3	[465472,0]	3	[930947,3]	[0.9999967774853644,3.2225146355873033E-6]	0.99993	0.5
chr19:45670662	G	A	E34K	missense_variant	missense_variant	23	465484	0	22	1	[465483,0]	1	[930967,1]	[0.9999989258492236,1.0741507763961812E-6]	0.99995	0.5
chr19:45670663	A	C	E34A	missense_variant	missense_variant	20.6	465459	0	47	8	[465451,0]	8	[930910,8]	[0.999991406332244,8.593667755914054E-6]	0.9999	0.50002
chr19:45670664	G	A	E34E	Synonymous	synonymous_variant	14.45	465474	0	32	10	[465464,0]	10	[930938,10]	[0.9999892582614711,1.0741738528897425E-5]	0.99993	0.50002
chr19:45670665	C	T	L35L	Synonymous	synonymous_variant	14.17	465478	0	28	1	[465477,0]	1	[930955,1]	[0.9999989258353779,1.0741646221733358E-6]	0.99994	0.5
chr19:45670666	T	A	L35Q	missense_variant	missense_variant	26.9	465480	0	26	1	[465479,0]	1	[930959,1]	[0.9999989258399932,1.074160006874624E-6]	0.99994	0.5
chr19:45670671	C	G	Q37E	missense_variant	missense_variant	16.53	465496	0	10	6	[465490,0]	6	[930986,6]	[0.9999935552614845,6.444738515475965E-6]	0.99998	0.50001
chr19:45670671	C	T	Q37*	pLoF	stop_gained	36	465496	0	10	3	[465493,0]	3	[930989,3]	[0.9999967776307422,3.2223692577379826E-6]	0.99998	0.5
chr19:45670672	A	T	Q37L	missense_variant	missense_variant	23.2	465471	0	35	2	[465469,0]	2	[930940,2]	[0.9999978516384479,2.1483615520623195E-6]	0.99992	0.5
chr19:45670672	AGC	A	QR38QX	pLoF	frameshift_variant	NA	465089	26	391	1	[465088,0]	1	[930177,1]	[0.9999989249369475,1.0750630524480261E-6]	0.9991	0.5
chr19:45670675	G	A	R38H	missense_variant	missense_variant	24.6	465494	0	12	1	[465493,0]	1	[930987,1]	[0.9999989258722991,1.074127700894104E-6]	0.99997	0.5
chr19:45670679	G	A	W39*	pLoF	stop_gained	37	465500	0	6	10	[465490,0]	10	[930990,10]	[0.9999892588614393,1.0741138560687432E-5]	0.99999	0.50002
chr19:45670680	G	A	E40K	missense_variant	missense_variant	19.39	465502	0	4	1	[465501,0]	1	[931003,1]	[0.9999989258907588,1.0741092412062677E-6]	0.99999	0.5
chr19:45670683	C	T	R41W	missense_variant	missense_variant	26.1	465467	0	39	141	[465326,0]	141	[930793,141]	[0.9998485392090094,1.5146079099055356E-4]	0.99992	0.50527
chr19:45670684	G	C	R41P	missense_variant	missense_variant	21.3	465489	0	17	5	[465484,0]	5	[930973,5]	[0.9999946293038074,5.370696192606055E-6]	0.99996	0.50001
chr19:45670689	C	T	R43C	missense_variant	missense_variant	26.7	465482	0	24	1	[465481,0]	1	[930963,1]	[0.9999989258446084,1.0741553916155726E-6]	0.99995	0.5
chr19:45670690	G	A	R43H	missense_variant	missense_variant	23.6	465473	0	33	1	[465472,0]	1	[930945,1]	[0.9999989258238394,1.0741761605936328E-6]	0.99993	0.5
chr19:45670695	G	A	E45K	missense_variant	missense_variant	24.3	465502	0	4	2	[465500,0]	2	[931002,2]	[0.9999978517815176,2.1482184824125355E-6]	0.99999	0.5
chr19:45670698	T	G	C46G	pLoF	missense_variant	32	465481	0	25	1	[465480,0]	1	[930961,1]	[0.9999989258423008,1.0741576992401408E-6]	0.99995	0.5
chr19:45670699	G	C	C46S	missense_variant	missense_variant	27.9	465496	0	10	1	[465495,0]	1	[930991,1]	[0.9999989258769141,1.0741230859126609E-6]	0.99998	0.5
chr19:45670703	G	A	Q47Q	Synonymous	synonymous_variant	11.23	465481	0	25	1	[465480,0]	1	[930961,1]	[0.9999989258423008,1.0741576992401408E-6]	0.99995	0.5
chr19:45670704	G	A	E48K	missense_variant	missense_variant	18.24	465490	0	16	1	[465489,0]	1	[930979,1]	[0.999998925863069,1.0741369309759608E-6]	0.99997	0.5
chr19:45670714	C	T	A51V	missense_variant	missense_variant	16.23	465432	0	74	1	[465431,0]	1	[930863,1]	[0.999998925729215,1.074270784991148E-6]	0.99984	0.5
chr19:45670717	C	T	A52V	missense_variant	missense_variant	14.79	465375	0	131	2	[465373,0]	2	[930748,2]	[0.9999978511952726,2.1488047273704003E-6]	0.99972	0.5
chr19:45670718	C	G	A52A	Synonymous	synonymous_variant	6.124	465405	0	101	1	[465404,0]	1	[930809,1]	[0.9999989256668923,1.0743331077233807E-6]	0.99978	0.5
chr19:45670726	C	T	P55L	missense_variant	missense_variant	22.6	465234	0	272	6	[465228,0]	6	[930462,6]	[0.9999935516320819,6.448367918079934E-6]	0.99942	0.50001
chr19:45670731	T	A	S57T	Synonymous	missense_variant	4.498	465081	0	425	3	[465078,0]	3	[930159,3]	[0.9999967747553652,3.22524463480555E-6]	0.99909	0.5
chr19:45670734	G	C	G58R	pLoF	missense_variant	36	464968	0	538	4	[464964,0]	4	[929932,4]	[0.9999956986287228,4.30137127716316E-6]	0.99884	0.5
chr19:45671286	C	A	G58G	pLoF	splice_region_variant	9.529	464300	0	1206	10	[464290,0]	10	[928590,10]	[0.9999892311005815,1.0768899418479431E-5]	0.99741	0.50002
chr19:45671290	G	T	A60S	missense_variant	missense_variant	22.5	465232	0	274	2	[465230,0]	2	[930462,2]	[0.999997850534787,2.1494652130549918E-6]	0.99941	0.5
chr19:45671291	C	A	A60D	missense_variant	missense_variant	23.8	465083	0	423	1	[465082,0]	1	[930165,1]	[0.9999989249230783,1.0750769217537514E-6]	0.99909	0.5
chr19:45671295	T	G	C61W	missense_variant	missense_variant	24.8	465394	0	112	2	[465392,0]	2	[930786,2]	[0.9999978512829989,2.148717001078656E-6]	0.99976	0.5
chr19:45671296	A	G	N62D	missense_variant	missense_variant	29.5	465405	0	101	3	[465402,0]	3	[930807,3]	[0.9999967770006768,3.2229993231701423E-6]	0.99978	0.5
chr19:45671298	C	T	N62N	Synonymous	synonymous_variant	13.38	465398	0	108	2	[465396,0]	2	[930794,2]	[0.9999978513014667,2.1486985332983813E-6]	0.99977	0.5
chr19:45671299	G	C	G63R	missense_variant	missense_variant	21.1	465409	0	97	1	[465408,0]	1	[930817,1]	[0.9999989256761257,1.0743238742697283E-6]	0.99979	0.5
chr19:45671300	G	T	G63V	missense_variant	missense_variant	28	465412	0	94	1	[465411,0]	1	[930823,1]	[0.9999989256830507,1.0743169492836455E-6]	0.9998	0.5
chr19:45671302	T	C	S64P	LoF_LoF	missense_variant	32	465431	0	75	1	[465430,0]	1	[930861,1]	[0.9999989257269069,1.0742730931115461E-6]	0.99984	0.5
chr19:45671306	T	C	F65S	pLoF	missense_variant	32	465470	0	36	1	[465469,0]	1	[930939,1]	[0.9999989258169162,1.0741830837647968E-6]	0.99992	0.5
chr19:45671308	G	A	D66N	pLoF	missense_variant	32	465475	0	31	2	[465473,0]	2	[930948,2]	[0.9999978516569096,2.1483430903915355E-6]	0.99993	0.5
chr19:45671309	A	G	D66G	pLoF	missense_variant	33	465469	0	37	5	[465464,0]	5	[930933,5]	[0.9999946290730425,5.370926957541748E-6]	0.99992	0.50001
chr19:45671313	G	C	M67I	missense_variant	missense_variant	24.3	465478	0	28	1	[465477,0]	1	[930955,1]	[0.9999989258353779,1.0741646221733358E-6]	0.99994	0.5
chr19:45671314	T	C	Y68H	pLoF	missense_variant	32	465486	0	20	1	[465485,0]	1	[930971,1]	[0.9999989258538388,1.074146161216449E-6]	0.99996	0.5
chr19:45671315	A	T	Y68F	missense_variant	missense_variant	24.9	465483	0	23	1	[465482,0]	1	[930965,1]	[0.999998925846916,1.0741530840009195E-6]	0.99995	0.5
chr19:45671316	C	G	Y68*	pLoF	stop_gained	35	465470	0	36	1	[465469,0]	1	[930939,1]	[0.9999989258169162,1.0741830837647968E-6]	0.99992	0.5
chr19:45671317	G	A	V69I	missense_variant	missense_variant	24.3	465467	0	39	5	[465462,0]	5	[930929,5]	[0.9999946290499648,5.370950035126013E-6]	0.99992	0.50001
chr19:45671321	G	T	C70F	pLoF	missense_variant	32	465481	0	25	1	[465480,0]	1	[930961,1]	[0.9999989258423008,1.0741576992401408E-6]	0.99995	0.5
chr19:45671325	G	A	W71*	pLoF	stop_gained	39	465502	0	4	1	[465501,0]	1	[931003,1]	[0.9999989258907588,1.0741092412062677E-6]	0.99999	0.5
chr19:45671326	G	A	D72N	missense_variant	missense_variant	19.66	465498	0	8	24	[465474,0]	24	[930972,24]	[0.9999742211566967,2.577884330330098E-5]	0.99998	0.50015
chr19:45671338	C	G	P76A	missense_variant	missense_variant	20.5	465494	0	12	90	[465404,0]	90	[930898,90]	[0.9999033285069195,9.667149308046935E-5]	0.99997	0.50215
chr19:45671341	A	C	N77H	missense_variant	missense_variant	26.9	465499	0	7	1	[465498,0]	1	[930997,1]	[0.9999989258838364,1.0741161635148517E-6]	0.99998	0.5
chr19:45671342	A	G	N77S	missense_variant	missense_variant	25.9	465482	0	24	2	[465480,0]	2	[930962,2]	[0.9999978516892167,2.1483107832311452E-6]	0.99995	0.5
chr19:45671347	A	T	T79S	missense_variant	missense_variant	23.9	465490	0	16	2	[465488,0]	2	[930978,2]	[0.9999978517261381,2.1482738619519217E-6]	0.99997	0.5
chr19:45671353	C	T	R81C	missense_variant	missense_variant	25.9	465473	0	33	1	[465472,0]	1	[930945,1]	[0.9999989258238394,1.0741761605936328E-6]	0.99993	0.5
chr19:45671354	G	A	R81H	missense_variant	missense_variant	23.3	465466	0	40	3	[465463,0]	3	[930929,3]	[0.9999967774230556,3.222576944395509E-6]	0.99991	0.5
chr19:45671354	G	T	R81L	missense_variant	missense_variant	23.2	465467	0	39	7	[465460,0]	7	[930927,7]	[0.9999924806699508,7.5193300491764185E-6]	0.99992	0.50001
chr19:45671358	G	A	A82A	Synonymous	synonymous_variant	9.001	465455	0	51	1	[465454,0]	1	[930909,1]	[0.999998925782299,1.0742177009592763E-6]	0.99989	0.5
chr19:45671361	C	T	S83S	Synonymous	synonymous_variant	16	465457	0	49	7	[465450,0]	7	[930907,7]	[0.9999924805084036,7.519491596431034E-6]	0.99989	0.50001
chr19:45671363	G	A	C84Y	pLoF	missense_variant	32	465460	0	46	1	[465459,0]	1	[930919,1]	[0.9999989257938383,1.0742061616465432E-6]	0.9999	0.5
chr19:45671364	C	T	C84C	Synonymous	synonymous_variant	15.34	465433	0	73	1	[465432,0]	1	[930865,1]	[0.9999989257315232,1.074268476880668E-6]	0.99984	0.5
chr19:45671366	C	T	P85L	missense_variant	missense_variant	28.8	465442	0	64	11	[465431,0]	11	[930873,11]	[0.9999881832752523,1.1816724747659214E-5]	0.99986	0.50003
chr19:45671371	T	G	Y87D	pLoF	missense_variant	31	465315	0	191	1	[465314,0]	1	[930629,1]	[0.9999989254590976,1.07454090239945E-6]	0.99959	0.5
chr19:45671377	C	T	P89S	missense_variant	missense_variant	24.1	465238	0	268	9	[465229,0]	9	[930467,9]	[0.999990327531285,9.6724687149373E-6]	0.99942	0.50002
chr19:45671379	C	CT	-90X	pLoF	frameshift_variant	NA	461177	0	4329	1	[461176,0]	1	[922353,1]	[0.9999989158175712,1.0841824288722118E-6]	0.9907	0.5
chr19:45671388	C	T	H92H	Synonymous	synonymous_variant	4.275	464821	0	685	2	[464819,0]	2	[929640,2]	[0.9999978486342054,2.1513657945746857E-6]	0.99853	0.5
chr19:45672851	T	G	V94G	missense_variant	missense_variant	23.9	464276	0	1230	1	[464275,0]	1	[928551,1]	[0.9999989230543901,1.0769456099389157E-6]	0.99736	0.5
chr19:45672852	G	A	V94V	pLoF	splice_region_variant	14.46	464436	0	1070	1	[464435,0]	1	[928871,1]	[0.999998923425402,1.0765745980070452E-6]	0.9977	0.5
chr19:45672858	A	G	A96A	Synonymous	synonymous_variant	2.423	464814	0	692	8	[464806,0]	8	[929620,8]	[0.9999913944072253,8.605592774744307E-6]	0.99851	0.50002
chr19:45672859	G	A	G97S	missense_variant	missense_variant	23.2	465142	0	364	5	[465137,0]	5	[930279,5]	[0.999994625297221,5.374702778936325E-6]	0.99922	0.50001
chr19:45672860	G	A	G97D	missense_variant	missense_variant	23	465235	0	271	2	[465233,0]	2	[930468,2]	[0.9999978505486474,2.1494513525422638E-6]	0.99942	0.5
chr19:45672860	G	T	G97V	missense_variant	missense_variant	23.9	465236	0	270	8	[465228,0]	8	[930464,8]	[0.9999914022130704,8.597786929644309E-6]	0.99942	0.50002
chr19:45672864	C	T	F98F	Synonymous	synonymous_variant	0.249	465275	0	231	8	[465267,0]	8	[930542,8]	[0.9999914029337489,8.597066251141797E-6]	0.9995	0.50002
chr19:45672865	G	T	V99F	missense_variant	missense_variant	24.5	465344	0	162	22	[465322,0]	22	[930666,22]	[0.9999763615733737,2.3638426626323752E-5]	0.99965	0.50012
chr19:45672868	C	T	L100F	missense_variant	missense_variant	13.33	465387	0	119	48	[465338,1]	49	[930724,50]	[0.9999462812669886,5.371873301145069E-5]	0.99974	0.00065806
chr19:45672870	C	T	L100L	Synonymous	synonymous_variant	6.516	465412	0	94	1	[465411,0]	1	[930823,1]	[0.9999989256830507,1.0743169492836455E-6]	0.9998	0.5
chr19:45672871	C	T	R101C	missense_variant	missense_variant	25.9	465383	0	123	35	[465348,0]	35	[930731,35]	[0.9999623965636906,3.760343630944835E-5]	0.99974	0.50032
chr19:45672872	G	A	R101H	LoF_LoF	missense_variant	25.6	465413	0	93	210	[465200,3]	213	[930610,216]	[0.9997679480375494,2.3205196245055466E-4]	0.9998	1.2087e-06
chr19:45672873	C	G	R101R	Synonymous	synonymous_variant	5.162	465425	0	81	1	[465424,0]	1	[930849,1]	[0.9999989257130579,1.0742869420422194E-6]	0.99983	0.5
chr19:45672876	G	A	Q102Q	Synonymous	synonymous_variant	0.731	465421	0	85	1	[465420,0]	1	[930841,1]	[0.9999989257038251,1.0742961748610398E-6]	0.99982	0.5
chr19:45672876	G	C	Q102H	Synonymous	missense_variant	0.748	465421	0	85	2	[465419,0]	2	[930840,2]	[0.9999978514076503,2.1485923497220796E-6]	0.99982	0.5
chr19:45672880	G	A	G104S	missense_variant	missense_variant	25.7	465458	0	48	4	[465454,0]	4	[930912,4]	[0.9999957031568907,4.296843109367548E-6]	0.9999	0.5
chr19:45672881	G	T	G104V	missense_variant	missense_variant	24.4	465454	0	52	2	[465452,0]	2	[930906,2]	[0.9999978515599823,2.1484400177031456E-6]	0.99989	0.5
chr19:45672889	G	A	G107S	missense_variant	missense_variant	26.6	465492	0	14	1	[465491,0]	1	[930983,1]	[0.9999989258676841,1.0741323159152037E-6]	0.99997	0.5
chr19:45672891	C	A	G107G	Synonymous	synonymous_variant	9.376	465460	0	46	67	[465393,0]	67	[930853,67]	[0.9999280281871696,7.19718128303184E-5]	0.9999	0.50119
chr19:45672891	C	T	G107G	Synonymous	synonymous_variant	9.679	465470	0	36	2	[465468,0]	2	[930938,2]	[0.9999978516338325,2.1483661675295936E-6]	0.99992	0.5
chr19:45672893	A	G	Q108R	missense_variant	missense_variant	23.3	465470	0	36	1	[465469,0]	1	[930939,1]	[0.9999989258169162,1.0741830837647968E-6]	0.99992	0.5
chr19:45672894	A	C	Q108H	Synonymous	missense_variant	1.117	465451	0	55	1	[465450,0]	1	[930901,1]	[0.9999989257730674,1.0742269325879631E-6]	0.99988	0.5
chr19:45672894	A	G	Q108Q	Synonymous	synonymous_variant	1.116	465452	0	54	213	[465239,0]	213	[930691,213]	[0.9997711901549462,2.2880984505384015E-4]	0.99988	0.51198
chr19:45672897	G	A	W109*	pLoF	stop_gained	38	465485	0	21	20	[465465,0]	20	[930950,20]	[0.999978517030624,2.1482969376027154E-5]	0.99995	0.5001
chr19:45672898	G	A	G110R	missense_variant	missense_variant	23.3	465481	0	25	1	[465480,0]	1	[930961,1]	[0.9999989258423008,1.0741576992401408E-6]	0.99995	0.5
chr19:45672902	T	A	L111H	missense_variant	missense_variant	22.4	465472	0	34	2	[465470,0]	2	[930942,2]	[0.9999978516430634,2.148356936614877E-6]	0.99993	0.5
chr19:45672906	G	A	W112*	pLoF	stop_gained	39	465476	0	30	11	[465465,0]	11	[930941,11]	[0.9999881841383874,1.1815861612628793E-5]	0.99994	0.50003
chr19:45672910	G	A	D114N	missense_variant	missense_variant	23.6	465467	0	39	2	[465465,0]	2	[930932,2]	[0.999997851619986,2.1483800140504054E-6]	0.99992	0.5
chr19:45672912	C	A	D114E	missense_variant	missense_variant	22.4	465429	0	77	2	[465427,0]	2	[930856,2]	[0.9999978514445812,2.148555418764194E-6]	0.99983	0.5
chr19:45672915	T	C	H115H	Synonymous	synonymous_variant	5.028	465422	0	84	1	[465421,0]	1	[930843,1]	[0.9999989257061334,1.0742938666414566E-6]	0.99982	0.5
chr19:45672917	C	G	T116R	LoF_WT	missense_variant	22.2	465411	0	95	89	[465321,1]	90	[930731,91]	[0.9999022369475582,9.776305244182025E-5]	0.9998	0.0021997
chr19:45672917	C	T	T116I	missense_variant	missense_variant	22.4	465411	0	95	2	[465409,0]	2	[930820,2]	[0.9999978513614848,2.1486385152048406E-6]	0.9998	0.5
chr19:45672918	A	G	T116T	Synonymous	synonymous_variant	2.903	465395	0	111	4	[465391,0]	4	[930786,4]	[0.9999957025752317,4.297424768207652E-6]	0.99976	0.5
chr19:45672922	T	C	C118R	missense_variant	missense_variant	26.6	465376	0	130	2	[465374,0]	2	[930750,2]	[0.9999978511998899,2.1488001100185655E-6]	0.99972	0.5
chr19:45672927	G	T	E119D	missense_variant	missense_variant	23	465333	0	173	1	[465332,0]	1	[930665,1]	[0.9999989255006629,1.0744993370339091E-6]	0.99963	0.5
chr19:45672930	C	T	N120N	Synonymous	synonymous_variant	7.417	465233	0	273	1	[465232,0]	1	[930465,1]	[0.9999989252697036,1.0747302964321103E-6]	0.99941	0.5
chr19:45672946	G	T	A126S	Synonymous	missense_variant	8.479	463234	0	2272	3	[463231,0]	3	[926465,3]	[0.9999967618957157,3.2381042842278415E-6]	0.99512	0.5
chr19:45672947	C	G	A126G	Synonymous	missense_variant	7.014	462793	0	2713	3	[462790,0]	3	[925583,3]	[0.9999967588100943,3.2411899056381577E-6]	0.99417	0.5
chr19:45674076	C	A	D129E	missense_variant	missense_variant	12.66	464861	0	645	2	[464859,0]	2	[929720,2]	[0.9999978488193245,2.1511806755137557E-6]	0.99861	0.5
chr19:45674077	C	G	Q130E	missense_variant	missense_variant	15.4	464964	0	542	1	[464963,0]	1	[929927,1]	[0.9999989246479297,1.0753520702678057E-6]	0.99884	0.5
chr19:45674078	A	G	Q130R	missense_variant	missense_variant	21.6	465085	0	421	3	[465082,0]	3	[930167,3]	[0.9999967747831041,3.225216895836245E-6]	0.9991	0.5
chr19:45674081	G	T	R131M	Synonymous	missense_variant	7.337	465131	0	375	4	[465127,0]	4	[930258,4]	[0.9999957001360907,4.29986390930727E-6]	0.99919	0.5
chr19:45674082	G	T	R131S	missense_variant	missense_variant	17.7	465107	0	399	55	[465052,0]	55	[930159,55]	[0.9999408738204327,5.9126179567282365E-5]	0.99914	0.5008
chr19:45674087	T	C	I133T	missense_variant	missense_variant	17.05	465301	0	205	57	[465244,0]	57	[930545,57]	[0.9999387493257053,6.125067429470385E-5]	0.99956	0.50086
chr19:45674089	T	C	L134L	Synonymous	synonymous_variant	8.501	465329	0	177	50	[465279,0]	50	[930608,50]	[0.9999462745713248,5.37254286751954E-5]	0.99962	0.50066
chr19:45674090	T	A	L134*	pLoF	stop_gained	40	465353	0	153	3	[465350,0]	3	[930703,3]	[0.9999967766405288,3.223359471197134E-6]	0.99967	0.5
chr19:45674090	T	G	L134W	missense_variant	missense_variant	29.1	465355	0	151	2	[465353,0]	2	[930708,2]	[0.9999978511029214,2.148897078574422E-6]	0.99968	0.5
chr19:45674095	C	G	R136G	missense_variant	missense_variant	24.9	465278	0	228	2	[465276,0]	2	[930554,2]	[0.9999978507472952,2.149252704834529E-6]	0.99951	0.5
chr19:45674095	C	T	R136W	missense_variant	missense_variant	23.4	465275	0	231	63	[465209,3]	66	[930481,69]	[0.9999258503035839,7.4149696416098E-5]	0.9995	1.1146e-09
chr19:45674096	G	A	R136Q	missense_variant	missense_variant	22.6	465331	0	175	5	[465326,0]	5	[930657,5]	[0.9999946274802237,5.372519776245296E-6]	0.99962	0.50001
chr19:45674105	T	G	V139G	missense_variant	missense_variant	21.4	465471	0	35	1	[465470,0]	1	[930941,1]	[0.999998925819224,1.0741807760311598E-6]	0.99992	0.5
chr19:45674106	C	CA	-140X	pLoF	frameshift_variant	NA	464625	0	881	12	[464613,0]	12	[929238,12]	[0.9999870863599677,1.29136400322841E-5]	0.99811	0.50004
chr19:45674108	T	C	M140T	missense_variant	missense_variant	22.5	465475	0	31	14	[465461,0]	14	[930936,14]	[0.9999849615983673,1.5038401632740748E-5]	0.99993	0.50005
chr19:45674108	T	G	M140R	missense_variant	missense_variant	27.2	465475	0	31	2	[465473,0]	2	[930948,2]	[0.9999978516569096,2.1483430903915355E-6]	0.99993	0.5
chr19:45674109	G	T	M140I	missense_variant	missense_variant	17.78	465475	0	31	1	[465474,0]	1	[930949,1]	[0.9999989258284548,1.0741715451957678E-6]	0.99993	0.5
chr19:45674112	C	T	Y141Y	Synonymous	synonymous_variant	1.219	465470	0	36	1	[465469,0]	1	[930939,1]	[0.9999989258169162,1.0741830837647968E-6]	0.99992	0.5
chr19:45674113	A	ACTGTCG	T142TVA	NA	inframe_insertion	NA	464663	0	843	9	[464654,0]	9	[929317,9]	[0.999990315562031,9.684437969022711E-6]	0.99819	0.50002
chr19:45674114	C	T	T142I	missense_variant	missense_variant	24	465479	0	27	7	[465472,0]	7	[930951,7]	[0.9999924808637983,7.519136201633156E-6]	0.99994	0.50001
chr19:45674115	T	C	T142T	Synonymous	synonymous_variant	0.128	465491	0	15	8	[465483,0]	8	[930974,8]	[0.9999914069230125,8.593076987525E-6]	0.99997	0.50002
chr19:45674118	C	T	V143V	Synonymous	synonymous_variant	1.097	465475	0	31	3	[465472,0]	3	[930947,3]	[0.9999967774853644,3.2225146355873033E-6]	0.99993	0.5
chr19:45674119	G	A	G144S	LoF_LoF	missense_variant	27.6	465483	0	23	7	[465476,0]	7	[930959,7]	[0.999992480928412,7.519071588006436E-6]	0.99995	0.50001
chr19:45674120	G	C	G144A	missense_variant	missense_variant	25.1	465473	0	33	9	[465464,0]	9	[930937,9]	[0.9999903324145547,9.667585445342694E-6]	0.99993	0.50002
chr19:45674128	C	T	L147L	Synonymous	synonymous_variant	1.073	465480	0	26	2	[465478,0]	2	[930958,2]	[0.9999978516799862,2.148320013749248E-6]	0.99994	0.5
chr19:45674130	G	A	L147L	Synonymous	synonymous_variant	7.69	465486	0	20	9	[465477,0]	9	[930963,9]	[0.9999903326845491,9.667315450948041E-6]	0.99996	0.50002
chr19:45674136	C	T	L149L	Synonymous	synonymous_variant	0.773	465481	0	25	16	[465465,0]	16	[930946,16]	[0.9999828134768122,1.7186523187842253E-5]	0.99995	0.50006
chr19:45674137	G	A	A150T	LoF_WT	missense_variant	9.215	465478	0	28	274	[465204,0]	274	[930682,274]	[0.9997056788935245,2.94321106475494E-4]	0.99994	0.51969
chr19:45674140	A	T	T151S	missense_variant	missense_variant	12.21	465475	0	31	2	[465473,0]	2	[930948,2]	[0.9999978516569096,2.1483430903915355E-6]	0.99993	0.5
chr19:45674143	C	G	L152V	missense_variant	missense_variant	23.2	465452	0	54	10	[465442,0]	10	[930894,10]	[0.9999892577537534,1.0742246246659162E-5]	0.99988	0.50002
chr19:45674147	T	C	L153P	missense_variant	missense_variant	26.6	465459	0	47	1	[465458,0]	1	[930917,1]	[0.9999989257915305,1.0742084694892568E-6]	0.9999	0.5
chr19:45674153	C	A	A155D	missense_variant	missense_variant	26.5	465388	0	118	1	[465387,0]	1	[930775,1]	[0.9999989256276484,1.074372351672153E-6]	0.99975	0.5
chr19:45674154	C	T	A155A	Synonymous	synonymous_variant	9.645	465409	0	97	1094	[464315,0]	1094	[929724,1094]	[0.9988246896815489,0.0011753103184510827]	0.99979	0.73716
chr19:45674160	C	T	L157L	Synonymous	synonymous_variant	13.35	465396	0	110	1	[465395,0]	1	[930791,1]	[0.9999989256461165,1.0743538835744183E-6]	0.99976	0.5
chr19:45674161	A	G	I158V	missense_variant	missense_variant	21.2	465380	0	126	1	[465379,0]	1	[930759,1]	[0.9999989256091796,1.0743908204048305E-6]	0.99973	0.5
chr19:45674162	T	C	I158T	missense_variant	missense_variant	24	465392	0	114	1	[465391,0]	1	[930783,1]	[0.9999989256368824,1.07436311754392E-6]	0.99976	0.5
chr19:45674163	C	T	I158I	Synonymous	synonymous_variant	14.8	465352	0	154	1	[465351,0]	1	[930703,1]	[0.9999989255445341,1.0744554659698465E-6]	0.99967	0.5
chr19:45674169	T	C	S160S	Synonymous	synonymous_variant	7.718	465330	0	176	1	[465329,0]	1	[930659,1]	[0.9999989254937356,1.0745062643715213E-6]	0.99962	0.5
chr19:45674171	T	C	L161S	missense_variant	missense_variant	11.11	465323	0	183	1	[465322,0]	1	[930645,1]	[0.9999989254775715,1.0745224285066503E-6]	0.99961	0.5
chr19:45674171	T	TG	L161LX	pLoF	frameshift_variant	NA	462343	0	3163	1	[462342,0]	1	[924685,1]	[0.9999989185518111,1.081448188898718E-6]	0.99321	0.5
chr19:45674172	G	A	L161L	Synonymous	synonymous_variant	6.911	465279	0	227	1	[465278,0]	1	[930557,1]	[0.9999989253759572,1.074624042778634E-6]	0.99951	0.5
chr19:45674175	C	A	F162L	missense_variant	missense_variant	23.1	465098	0	408	1	[465097,0]	1	[930195,1]	[0.9999989249577509,1.075042249160392E-6]	0.99912	0.5
chr19:45674683	C	T	R164W	LoF_LoF	missense_variant	23.5	465494	0	12	159	[465335,0]	159	[930829,159]	[0.9998292136955579,1.707863044421625E-4]	0.99997	0.5067
chr19:45674684	G	A	R164Q	WT_LoF	missense_variant	25.7	465505	0	1	3	[465502,0]	3	[931007,3]	[0.9999967776930431,3.22230695696072E-6]	1	0.5
chr19:45674685	G	A	R164R	Synonymous	synonymous_variant	1.293	465499	0	7	2	[465497,0]	2	[930996,2]	[0.999997851767673,2.1482323270297034E-6]	0.99998	0.5
chr19:45674686	C	G	L165V	missense_variant	missense_variant	24	465505	0	1	3	[465502,0]	3	[931007,3]	[0.9999967776930431,3.22230695696072E-6]	1	0.5
chr19:45674687	T	A	L165Q	missense_variant	missense_variant	25.1	465506	0	0	1	[465505,0]	1	[931011,1]	[0.9999989258999884,1.0741000116002801E-6]	1	0.5
chr19:45674687	T	C	L165P	missense_variant	missense_variant	25.6	465506	0	0	1	[465505,0]	1	[931011,1]	[0.9999989258999884,1.0741000116002801E-6]	1	0.5
chr19:45674688	A	G	L165L	Synonymous	synonymous_variant	2.903	465502	0	4	1	[465501,0]	1	[931003,1]	[0.9999989258907588,1.0741092412062677E-6]	0.99999	0.5
chr19:45674689	C	T	H166Y	WT_LoF	missense_variant	23	465500	0	6	1	[465499,0]	1	[930999,1]	[0.9999989258861439,1.0741138560687434E-6]	0.99999	0.5
chr19:45674691	T	C	H166H	Synonymous	synonymous_variant	5.266	465504	0	2	28	[465476,0]	28	[930980,28]	[0.9999699250704612,3.007492953873651E-5]	1	0.5002
chr19:45674693	G	A	C167Y	missense_variant	missense_variant	25.8	465504	0	2	1	[465503,0]	1	[931007,1]	[0.9999989258953736,1.0741046263834468E-6]	1	0.5
chr19:45674698	A	C	R169R	Synonymous	synonymous_variant	8.102	465505	0	1	1	[465504,0]	1	[931009,1]	[0.999998925897681,1.0741023189869066E-6]	1	0.5
chr19:45674699	G	T	R169I	missense_variant	missense_variant	27	465506	0	0	5	[465501,0]	5	[931007,5]	[0.999994629499942,5.370500058001401E-6]	1	0.50001
chr19:45674702	A	G	N170S	missense_variant	missense_variant	23.4	465506	0	0	1	[465505,0]	1	[931011,1]	[0.9999989258999884,1.0741000116002801E-6]	1	0.5
chr19:45674703	CTA	C	Y171X	pLoF	frameshift_variant	NA	465437	2	67	1	[465436,0]	1	[930873,1]	[0.9999989257407554,1.0742592445379288E-6]	0.99985	0.5
chr19:45674707	A	G	I172V	missense_variant	missense_variant	24	465502	0	4	31	[465471,0]	31	[930973,31]	[0.9999667026135226,3.3297386477394294E-5]	0.99999	0.50025
chr19:45674719	C	G	L176V	missense_variant	missense_variant	16.83	465500	0	6	5	[465495,0]	5	[930995,5]	[0.9999946294307197,5.370569280343716E-6]	0.99999	0.50001
chr19:45674737	C	T	L182L	Synonymous	synonymous_variant	7.82	465498	0	8	1	[465497,0]	1	[930995,1]	[0.999998925881529,1.0741184709708741E-6]	0.99998	0.5
chr19:45674740	C	T	R183*	pLoF	stop_gained	36	465489	0	17	1	[465488,0]	1	[930977,1]	[0.9999989258607614,1.074139238521211E-6]	0.99996	0.5
chr19:45674741	G	A	R183Q	LoF_LoF	missense_variant	25.5	465503	0	3	131	[465372,0]	131	[930875,131]	[0.9998592919916736,1.4070800832647695E-4]	0.99999	0.50455
chr19:45674741	G	C	R183P	missense_variant	missense_variant	27.3	465503	0	3	5	[465498,0]	5	[931001,5]	[0.999994629465331,5.3705346689495015E-6]	0.99999	0.50001
chr19:45674747	C	G	A185G	missense_variant	missense_variant	12.59	465495	0	11	1	[465494,0]	1	[930989,1]	[0.9999989258746066,1.0741253933984254E-6]	0.99998	0.5
chr19:45674747	C	T	A185V	LoF_WT	missense_variant	8.217	465495	0	11	16	[465479,0]	16	[930974,16]	[0.9999828139937056,1.7186006294374806E-5]	0.99998	0.50006
chr19:45674748	G	A	A185A	Synonymous	synonymous_variant	0.524	465501	0	5	12	[465489,0]	12	[930990,12]	[0.9999871106614164,1.2889338583590584E-5]	0.99999	0.50004
chr19:45674752	A	C	I187L	missense_variant	missense_variant	21.5	465489	0	17	2	[465487,0]	2	[930976,2]	[0.999997851721523,2.148278477042422E-6]	0.99996	0.5
chr19:45674752	A	G	I187V	missense_variant	missense_variant	15.93	465489	0	17	14	[465475,0]	14	[930964,14]	[0.9999849620506607,1.5037949339296954E-5]	0.99996	0.50005
chr19:45674753	T	A	I187N	missense_variant	missense_variant	24.7	465473	0	33	1	[465472,0]	1	[930945,1]	[0.9999989258238394,1.0741761605936328E-6]	0.99993	0.5
chr19:45674758	A	C	S189R	missense_variant	missense_variant	19.65	465486	0	20	105	[465381,0]	105	[930867,105]	[0.9998872146530723,1.1278534692772715E-4]	0.99996	0.50292
chr19:45674761	C	A	R190R	Synonymous	synonymous_variant	5.665	465498	0	8	1	[465497,0]	1	[930995,1]	[0.999998925881529,1.0741184709708741E-6]	0.99998	0.5
chr19:45674761	C	G	R190G	missense_variant	missense_variant	18.95	465499	0	7	2	[465497,0]	2	[930996,2]	[0.999997851767673,2.1482323270297034E-6]	0.99998	0.5
chr19:45674761	C	T	R190*	pLoF	stop_gained	33	465499	0	7	4	[465495,0]	4	[930994,4]	[0.999995703535346,4.296464654059407E-6]	0.99998	0.5
chr19:45674762	G	A	R190Q	LoF_LoF	missense_variant	22.6	465499	0	7	1375	[464122,2]	1377	[929619,1379]	[0.998518793810513,0.0014812061894869807]	0.99998	0.17783
chr19:45674763	A	G	R190R	Synonymous	synonymous_variant	3.622	465505	0	1	13	[465492,0]	13	[930997,13]	[0.9999860366698532,1.3963330146829786E-5]	1	0.50004
chr19:45674767	C	G	R192G	missense_variant	missense_variant	18.14	465497	0	9	22	[465475,0]	22	[930972,22]	[0.9999763693428744,2.3630657125609832E-5]	0.99998	0.50012
chr19:45674767	C	T	R192C	missense_variant	missense_variant	24.2	465497	0	9	15	[465482,0]	15	[930979,15]	[0.9999838881883234,1.6111811676552158E-5]	0.99998	0.50006
chr19:45674768	G	A	R192H	missense_variant	missense_variant	22.8	465468	0	38	11	[465457,0]	11	[930925,11]	[0.9999881839353081,1.181606469188E-5]	0.99992	0.50003
chr19:45674772	G	GCTACCTCGACCTGGCCC	-194LPRPGX	pLoF	frameshift_variant	NA	465449	0	57	26	[465423,0]	26	[930872,26]	[0.99997206997974,2.7930020260007005E-5]	0.99988	0.50017
chr19:45674774	T	C	L194P	missense_variant	missense_variant	25	465503	0	3	1	[465502,0]	1	[931005,1]	[0.9999989258930662,1.0741069337899004E-6]	0.99999	0.5
chr19:45674779	C	G	R196G	Synonymous	missense_variant	9.752	465503	0	3	8	[465495,0]	8	[930998,8]	[0.9999914071445297,8.592855470319203E-6]	0.99999	0.50002
chr19:45674779	C	T	R196*	pLoF	stop_gained	33	465503	0	3	15	[465488,0]	15	[930991,15]	[0.9999838883959932,1.6111604006848506E-5]	0.99999	0.50006
chr19:45674780	G	A	R196Q	Synonymous	missense_variant	6.27	465504	0	2	11	[465493,0]	11	[930997,11]	[0.9999881848491098,1.1815150890217914E-5]	1	0.50003
chr19:45674781	A	G	R196R	Synonymous	synonymous_variant	0.484	465503	0	3	14	[465489,0]	14	[930992,14]	[0.9999849625029269,1.5037497073058606E-5]	0.99999	0.50005
chr19:45674782	C	CCTGG	P197PGX	pLoF	frameshift_variant	NA	465443	0	63	1	[465442,0]	1	[930885,1]	[0.9999989257546037,1.074245396321354E-6]	0.99986	0.5
chr19:45674782	C	T	P197S	Synonymous	missense_variant	2.235	465498	0	8	1	[465497,0]	1	[930995,1]	[0.999998925881529,1.0741184709708741E-6]	0.99998	0.5
chr19:45674785	G	T	G198C	missense_variant	missense_variant	14.04	465503	0	3	12	[465490,1]	13	[930992,14]	[0.9999849625029269,1.5037497073058606E-5]	0.99999	4.8872e-05
chr19:45674786	G	A	G198D	missense_variant	missense_variant	11.95	465501	0	5	36	[465465,0]	36	[930966,36]	[0.9999613319842492,3.866801575077175E-5]	0.99999	0.50034
chr19:45674787	C	T	G198G	Synonymous	synonymous_variant	1.061	465502	0	4	1	[465501,0]	1	[931003,1]	[0.9999989258907588,1.0741092412062677E-6]	0.99999	0.5
chr19:45674790	C	CTACCT	-200YX	pLoF	frameshift_variant	NA	465475	0	31	1	[465474,0]	1	[930949,1]	[0.9999989258284548,1.0741715451957678E-6]	0.99993	0.5
chr19:45674792	A	G	Y200C	missense_variant	missense_variant	16.45	465500	0	6	1	[465499,0]	1	[930999,1]	[0.9999989258861439,1.0741138560687434E-6]	0.99999	0.5
chr19:45674798	G	C	G202A	missense_variant	missense_variant	21.3	465506	0	0	1	[465505,0]	1	[931011,1]	[0.9999989258999884,1.0741000116002801E-6]	1	0.5
chr19:45674799	G	A	G202G	Synonymous	synonymous_variant	5.974	465505	0	1	1	[465504,0]	1	[931009,1]	[0.999998925897681,1.0741023189869066E-6]	1	0.5
chr19:45674809	C	G	L206V	Synonymous	missense_variant	3.212	465501	0	5	2	[465499,0]	2	[931000,2]	[0.9999978517769027,2.148223097265097E-6]	0.99999	0.5
chr19:45674809	C	T	L206F	Synonymous	missense_variant	8.329	465500	0	6	1	[465499,0]	1	[930999,1]	[0.9999989258861439,1.0741138560687434E-6]	0.99999	0.5
chr19:45674813	C	G	A207G	Synonymous	missense_variant	1.261	465494	0	12	14	[465480,0]	14	[930974,14]	[0.9999849622121875,1.5037787812517454E-5]	0.99997	0.50005
chr19:45674813	C	T	A207V	LoF_WT	missense_variant	0.866	465482	0	24	6235	[459227,20]	6255	[924689,6275]	[0.9932596749176122,0.006740325082387718]	0.99995	0.86945
chr19:45674814	G	A	A207A	Synonymous	synonymous_variant	1.797	465496	0	10	29	[465467,0]	29	[930963,29]	[0.9999688504305085,3.1149569491467164E-5]	0.99998	0.50022
chr19:45674814	G	T	A207A	Synonymous	synonymous_variant	1.746	465496	0	10	1	[465495,0]	1	[930991,1]	[0.9999989258769141,1.0741230859126609E-6]	0.99998	0.5
chr19:45674819	G	A	W209*	pLoF	stop_gained	37	465502	0	4	2	[465500,0]	2	[931002,2]	[0.9999978517815176,2.1482184824125355E-6]	0.99999	0.5
chr19:45674820	G	A	W209*	pLoF	stop_gained	36	465503	0	3	4	[465499,0]	4	[931002,4]	[0.9999957035722649,4.296427735159602E-6]	0.99999	0.5
chr19:45674823	C	A	N210K	Synonymous	missense_variant	3.711	465490	0	16	1	[465489,0]	1	[930979,1]	[0.999998925863069,1.0741369309759608E-6]	0.99997	0.5
chr19:45674824	CA	C	Q211X	pLoF	frameshift_variant	NA	465316	0	190	2	[465314,0]	2	[930630,2]	[0.9999978509228138,2.1490771862562215E-6]	0.99959	0.5
chr19:45676950	C	T	A212V	missense_variant	missense_variant	23.6	465494	0	12	1	[465493,0]	1	[930987,1]	[0.9999989258722991,1.074127700894104E-6]	0.99997	0.5
chr19:45676954	C	T	L213L	Synonymous	synonymous_variant	3.929	465500	0	6	42	[465458,0]	42	[930958,42]	[0.9999548872180452,4.511278195488722E-5]	0.99999	0.50046
chr19:45676959	C	T	A215V	missense_variant	missense_variant	24	465501	0	5	1	[465500,0]	1	[931001,1]	[0.9999989258884514,1.0741115486325485E-6]	0.99999	0.5
chr19:45676960	C	A	A215A	Synonymous	synonymous_variant	13.38	465503	0	3	1	[465502,0]	1	[931005,1]	[0.9999989258930662,1.0741069337899004E-6]	0.99999	0.5
chr19:45676961	T	A	C216S	pLoF	missense_variant	32	465505	0	1	1	[465504,0]	1	[931009,1]	[0.999998925897681,1.0741023189869066E-6]	1	0.5
chr19:45676965	G	A	R217H	pLoF	missense_variant	33	465498	0	8	1	[465497,0]	1	[930995,1]	[0.999998925881529,1.0741184709708741E-6]	0.99998	0.5
chr19:45676965	G	T	R217L	missense_variant	missense_variant	27.4	465499	0	7	63	[465436,0]	63	[930935,63]	[0.9999323306816985,6.766931830143567E-5]	0.99998	0.50105
chr19:45676966	C	A	R217R	Synonymous	synonymous_variant	12.96	465500	0	6	1	[465499,0]	1	[930999,1]	[0.9999989258861439,1.0741138560687434E-6]	0.99999	0.5
chr19:45676968	C	A	T218K	missense_variant	missense_variant	23.3	465502	0	4	91	[465411,0]	91	[930913,91]	[0.9999022560590503,9.774394094977036E-5]	0.99999	0.50219
chr19:45676968	C	T	T218M	missense_variant	missense_variant	23.2	465502	0	4	4	[465498,0]	4	[931000,4]	[0.9999957035630351,4.296436964825071E-6]	0.99999	0.5
chr19:45676971	C	T	A219V	missense_variant	missense_variant	25	465505	0	1	1	[465504,0]	1	[931009,1]	[0.999998925897681,1.0741023189869066E-6]	1	0.5
chr19:45676975	G	C	Q220H	missense_variant	missense_variant	23.8	465506	0	0	26	[465480,0]	26	[930986,26]	[0.9999720733996984,2.792660030160728E-5]	1	0.50017
chr19:45676977	T	C	I221T	missense_variant	missense_variant	24.2	465506	0	0	1	[465505,0]	1	[931011,1]	[0.9999989258999884,1.0741000116002801E-6]	1	0.5
chr19:45676978	C	G	I221M	WT_LoF	missense_variant	16.17	465503	0	3	1	[465502,0]	1	[931005,1]	[0.9999989258930662,1.0741069337899004E-6]	0.99999	0.5
chr19:45676983	C	T	T223I	missense_variant	missense_variant	25.9	465502	0	4	10	[465492,0]	10	[930994,10]	[0.9999892589075879,1.0741092412062677E-5]	0.99999	0.50002
chr19:45676984	C	G	T223T	Synonymous	synonymous_variant	14.41	465499	0	7	3	[465496,0]	3	[930995,3]	[0.9999967776515094,3.2223484905445553E-6]	0.99998	0.5
chr19:45676986	A	C	Q224P	pLoF	missense_variant	31	465506	0	0	2	[465504,0]	2	[931010,2]	[0.9999978517999768,2.1482000232005603E-6]	1	0.5
chr19:45676987	G	A	Q224Q	Synonymous	synonymous_variant	13.12	465503	0	3	2	[465501,0]	2	[931004,2]	[0.9999978517861324,2.148213867579801E-6]	0.99999	0.5
chr19:45676991	T	A	C226S	missense_variant	missense_variant	24.1	465501	0	5	2	[465499,0]	2	[931000,2]	[0.9999978517769027,2.148223097265097E-6]	0.99999	0.5
chr19:45676995	T	A	V227E	pLoF	missense_variant	32	465497	0	9	2	[465495,0]	2	[930992,2]	[0.9999978517584431,2.148241556873621E-6]	0.99998	0.5
chr19:45676996	G	A	V227V	Synonymous	synonymous_variant	13.79	465501	0	5	12	[465489,0]	12	[930990,12]	[0.9999871106614164,1.2889338583590584E-5]	0.99999	0.50004
chr19:45676998	G	A	G228D	missense_variant	missense_variant	24.7	465500	0	6	2	[465498,0]	2	[930998,2]	[0.9999978517722878,2.1482277121374868E-6]	0.99999	0.5
chr19:45677001	C	T	A229V	pLoF	missense_variant	31	465494	0	12	1	[465493,0]	1	[930987,1]	[0.9999989258722991,1.074127700894104E-6]	0.99997	0.5
chr19:45677003	A	G	N230D	missense_variant	missense_variant	29.7	465501	0	5	2	[465499,0]	2	[931000,2]	[0.9999978517769027,2.148223097265097E-6]	0.99999	0.5
chr19:45677005	C	A	N230K	missense_variant	missense_variant	25	465496	0	10	1	[465495,0]	1	[930991,1]	[0.9999989258769141,1.0741230859126609E-6]	0.99998	0.5
chr19:45677007	A	G	Y231C	pLoF	missense_variant	32	465500	0	6	1	[465499,0]	1	[930999,1]	[0.9999989258861439,1.0741138560687434E-6]	0.99999	0.5
chr19:45677010	C	A	T232K	missense_variant	missense_variant	24.1	465499	0	7	1	[465498,0]	1	[930997,1]	[0.9999989258838364,1.0741161635148517E-6]	0.99998	0.5
chr19:45677010	C	CG	T232TX	pLoF	frameshift_variant	NA	465352	0	154	1	[465351,0]	1	[930703,1]	[0.9999989255445341,1.0744554659698465E-6]	0.99967	0.5
chr19:45677011	G	C	T232T	Synonymous	synonymous_variant	11.75	465501	0	5	5	[465496,0]	5	[930997,5]	[0.9999946294422568,5.3705577431627426E-6]	0.99999	0.50001
chr19:45677012	T	A	W233R	pLoF	missense_variant	33	465500	0	6	1	[465499,0]	1	[930999,1]	[0.9999989258861439,1.0741138560687434E-6]	0.99999	0.5
chr19:45677012	T	C	W233R	pLoF	missense_variant	33	465500	0	6	2	[465498,0]	2	[930998,2]	[0.9999978517722878,2.1482277121374868E-6]	0.99999	0.5
chr19:45677014	G	A	W233*	LoF_LoF	stop_gained	43	465501	0	5	12	[465489,0]	12	[930990,12]	[0.9999871106614164,1.2889338583590584E-5]	0.99999	0.50004
chr19:45677016	T	C	L234P	pLoF	missense_variant	32	465501	0	5	5	[465496,0]	5	[930997,5]	[0.9999946294422568,5.3705577431627426E-6]	0.99999	0.50001
chr19:45677021	G	A	V236M	pLoF	missense_variant	32	465492	0	14	1	[465491,0]	1	[930983,1]	[0.9999989258676841,1.0741323159152037E-6]	0.99997	0.5
chr19:45677021	G	T	V236L	pLoF	missense_variant	31	465492	0	14	4	[465488,0]	4	[930980,4]	[0.9999957034707363,4.296529263660815E-6]	0.99997	0.5
chr19:45677026	G	A	E237E	Synonymous	synonymous_variant	11.97	465470	0	36	1	[465469,0]	1	[930939,1]	[0.9999989258169162,1.0741830837647968E-6]	0.99992	0.5
chr19:45677027	G	A	G238S	pLoF	missense_variant	32	465487	0	19	1	[465486,0]	1	[930973,1]	[0.9999989258561464,1.074143853641455E-6]	0.99996	0.5
chr19:45677030	G	A	V239I	Synonymous	missense_variant	4.256	465355	0	151	1	[465354,0]	1	[930709,1]	[0.9999989255514607,1.074448539287211E-6]	0.99968	0.5
chr19:45677036	C	A	L241M	missense_variant	missense_variant	24.2	465493	0	13	1	[465492,0]	1	[930985,1]	[0.9999989258699916,1.0741300083996967E-6]	0.99997	0.5
chr19:45677036	C	G	L241V	missense_variant	missense_variant	23.7	465493	0	13	1	[465492,0]	1	[930985,1]	[0.9999989258699916,1.0741300083996967E-6]	0.99997	0.5
chr19:45677037	T	G	L241R	pLoF	missense_variant	31	465469	0	37	1	[465468,0]	1	[930937,1]	[0.9999989258146085,1.0741853915083497E-6]	0.99992	0.5
chr19:45677038	GCA	G	H242X	pLoF	frameshift_variant	NA	465153	11	342	2	[465151,0]	2	[930304,2]	[0.9999978501697291,2.1498302709001123E-6]	0.99924	0.5
chr19:45677039	C	T	H242Y	missense_variant	missense_variant	21.9	465488	0	18	1	[465487,0]	1	[930975,1]	[0.999998925858454,1.0741415460763759E-6]	0.99996	0.5
chr19:45677043	G	A	S243N	missense_variant	missense_variant	18.41	465493	0	13	4	[465489,0]	4	[930982,4]	[0.9999957034799664,4.296520033598787E-6]	0.99997	0.5
chr19:45677047	C	G	L244L	Synonymous	synonymous_variant	5.313	465504	0	2	1	[465503,0]	1	[931007,1]	[0.9999989258953736,1.0741046263834468E-6]	1	0.5
chr19:45677047	C	T	L244L	Synonymous	synonymous_variant	5.87	465503	0	3	2	[465501,0]	2	[931004,2]	[0.9999978517861324,2.148213867579801E-6]	0.99999	0.5
chr19:45677054	C	T	L247F	missense_variant	missense_variant	17.08	465496	0	10	1	[465495,0]	1	[930991,1]	[0.9999989258769141,1.0741230859126609E-6]	0.99998	0.5
chr19:45677056	C	T	L247L	Synonymous	synonymous_variant	3.494	465499	0	7	1	[465498,0]	1	[930997,1]	[0.9999989258838364,1.0741161635148517E-6]	0.99998	0.5
chr19:45677057	G	A	V248M	missense_variant	missense_variant	20.5	465504	0	2	1	[465503,0]	1	[931007,1]	[0.9999989258953736,1.0741046263834468E-6]	1	0.5
chr19:45677057	G	C	V248L	missense_variant	missense_variant	20.4	465504	0	2	1	[465503,0]	1	[931007,1]	[0.9999989258953736,1.0741046263834468E-6]	1	0.5
chr19:45677058	T	C	V248A	missense_variant	missense_variant	16.47	465504	0	2	1	[465503,0]	1	[931007,1]	[0.9999989258953736,1.0741046263834468E-6]	1	0.5
chr19:45677065	C	A	G250G	Synonymous	synonymous_variant	12.81	465492	0	14	3	[465489,0]	3	[930981,3]	[0.9999967776030523,3.2223969477456112E-6]	0.99997	0.5
chr19:45677068	C	T	S251S	Synonymous	synonymous_variant	8.681	465506	0	0	11	[465495,0]	11	[931001,11]	[0.9999881848998724,1.181510012760308E-5]	1	0.50003
chr19:45677072	G	T	E253*	pLoF	stop_gained	38	465506	0	0	2	[465504,0]	2	[931010,2]	[0.9999978517999768,2.1482000232005603E-6]	1	0.5
chr19:45677075	G	A	G254S	missense_variant	missense_variant	21.3	465501	0	5	1	[465500,0]	1	[931001,1]	[0.9999989258884514,1.0741115486325485E-6]	0.99999	0.5
chr19:45677076	G	T	G254V	missense_variant	missense_variant	24.6	465502	0	4	7	[465495,0]	7	[930997,7]	[0.9999924812353116,7.518764688443874E-6]	0.99999	0.50001
chr19:45677082	T	A	F256Y	missense_variant	missense_variant	25.2	465504	0	2	1	[465503,0]	1	[931007,1]	[0.9999989258953736,1.0741046263834468E-6]	1	0.5
chr19:45677083	C	T	F256F	Synonymous	synonymous_variant	13.08	465505	0	1	12	[465493,0]	12	[930998,12]	[0.9999871107721722,1.288922782784288E-5]	1	0.50004
chr19:45677086	C	G	R257R	Synonymous	synonymous_variant	15.9	465501	0	5	1	[465500,0]	1	[931001,1]	[0.9999989258884514,1.0741115486325485E-6]	0.99999	0.5
chr19:45677096	C	T	L261F	missense_variant	missense_variant	15.09	465500	0	6	1	[465499,0]	1	[930999,1]	[0.9999989258861439,1.0741138560687434E-6]	0.99999	0.5
chr19:45677097	T	A	L261H	LoF_LoF	missense_variant	23.7	465506	0	0	28	[465478,0]	28	[930984,28]	[0.9999699251996752,3.0074800324807844E-5]	1	0.5002
chr19:45677099	C	G	L262V	missense_variant	missense_variant	14.81	465504	0	2	53	[465451,0]	53	[930955,53]	[0.9999430724548016,5.692754519832268E-5]	1	0.50074
chr19:45677100	T	A	L262H	missense_variant	missense_variant	29.5	465504	0	2	18	[465486,0]	18	[930990,18]	[0.9999806661167251,1.933388327490204E-5]	1	0.50008
chr19:45677101	C	G	L262L	Synonymous	synonymous_variant	7.203	465503	0	3	10	[465493,0]	10	[930996,10]	[0.9999892589306622,1.0741069337899003E-5]	0.99999	0.50002
chr19:45677102	G	C	G263R	pLoF	missense_variant	32	465499	0	7	15	[465484,0]	15	[930983,15]	[0.9999838882575472,1.6111742452722778E-5]	0.99998	0.50006
chr19:45677103	G	A	G263D	pLoF	missense_variant	32	465500	0	6	116	[465384,0]	116	[930884,116]	[0.999875402792696,1.2459720730397423E-4]	0.99999	0.50357
chr19:45677104	C	T	G263G	Synonymous	synonymous_variant	15.99	465494	0	12	1	[465493,0]	1	[930987,1]	[0.9999989258722991,1.074127700894104E-6]	0.99997	0.5
chr19:45677107	G	C	W264C	pLoF	missense_variant	34	465504	0	2	1	[465503,0]	1	[931007,1]	[0.9999989258953736,1.0741046263834468E-6]	1	0.5
chr19:45677108	G	A	G265R	pLoF	missense_variant	34	465505	0	1	3	[465502,0]	3	[931007,3]	[0.9999967776930431,3.22230695696072E-6]	1	0.5
chr19:45677324	G	A	G265G	pLoF	splice_region_variant	19.52	464465	0	1041	2	[464463,0]	2	[928928,2]	[0.9999978469852411,2.1530147589161724E-6]	0.99776	0.5
chr19:45677324	G	C	G265G	pLoF	splice_region_variant	18.2	464468	0	1038	1	[464467,0]	1	[928935,1]	[0.9999989234995738,1.0765004262941689E-6]	0.99777	0.5
chr19:45677325	G	A	A266T	missense_variant	missense_variant	22.9	464300	0	1206	1	[464299,0]	1	[928599,1]	[0.9999989231100581,1.0768899418479431E-6]	0.99741	0.5
chr19:45677325	G	C	A266P	missense_variant	missense_variant	27.1	464312	0	1194	2	[464310,0]	2	[928622,2]	[0.99999784627578,2.1537242199210874E-6]	0.99744	0.5
chr19:45677332	C	T	A268V	missense_variant	missense_variant	19.46	464718	0	788	23	[464695,0]	23	[929413,23]	[0.9999752538098373,2.4746190162636265E-5]	0.99831	0.50014
chr19:45677333	G	C	A268A	Synonymous	synonymous_variant	15.25	464822	0	684	50	[464772,0]	50	[929594,50]	[0.9999462159708448,5.378402915524653E-5]	0.99853	0.50066
chr19:45677336	T	C	L269L	Synonymous	synonymous_variant	15.19	464707	0	799	2	[464705,0]	2	[929412,2]	[0.9999978481064412,2.151893558737011E-6]	0.99828	0.5
chr19:45677338	T	G	F270C	pLoF	missense_variant	33	464976	0	530	1	[464975,0]	1	[929951,1]	[0.9999989246756822,1.0753243178142527E-6]	0.99886	0.5
chr19:45677353	T	C	V275A	missense_variant	missense_variant	24.5	464801	0	705	2	[464799,0]	2	[929600,2]	[0.999997848541634,2.151458366053429E-6]	0.99849	0.5
chr19:45677357	C	A	I276I	Synonymous	synonymous_variant	19.42	464600	0	906	1	[464599,0]	1	[929199,1]	[0.999998923805424,1.076194575979337E-6]	0.99805	0.5
chr19:45677358	G	A	V277I	missense_variant	missense_variant	25.1	464737	0	769	1	[464736,0]	1	[929473,1]	[0.9999989241226759,1.0758773241639894E-6]	0.99835	0.5
chr19:45677358	G	C	V277L	missense_variant	missense_variant	25.7	464741	0	765	1	[464740,0]	1	[929481,1]	[0.9999989241319358,1.0758680641475575E-6]	0.99836	0.5
chr19:45677359	T	A	V277D	missense_variant	missense_variant	27.9	464734	0	772	31	[464703,0]	31	[929437,31]	[0.9999666475876523,3.335241234770858E-5]	0.99834	0.50025
chr19:45677360	C	T	V277V	Synonymous	synonymous_variant	15.51	464747	0	759	27	[464720,0]	27	[929467,27]	[0.9999709519372906,2.9048062709388118E-5]	0.99837	0.50019
chr19:45677363	G	A	R278R	Synonymous	synonymous_variant	15.47	464205	0	1301	2	[464203,0]	2	[928408,2]	[0.9999978457793431,2.1542206568218782E-6]	0.99721	0.5
chr19:45677372	C	A	Y281*	pLoF	stop_gained	39	463123	0	2383	3	[463120,0]	3	[926243,3]	[0.9999967611196162,3.238880383828918E-6]	0.99488	0.5
chr19:45677372	C	G	Y281*	pLoF	stop_gained	38	462984	0	2522	15	[462969,0]	15	[925953,15]	[0.9999838007360945,1.6199263905448135E-5]	0.99458	0.50006
chr19:45677380	C	G	T284R	missense_variant	missense_variant	24.3	461908	0	3598	1	[461907,0]	1	[923815,1]	[0.9999989175333617,1.0824666383782052E-6]	0.99227	0.5
chr19:45677380	C	T	T284M	missense_variant	missense_variant	24.3	462019	0	3487	3	[462016,0]	3	[924035,3]	[0.9999967533802723,3.246619727760114E-6]	0.99251	0.5
chr19:45677713	C	G	C286W	pLoF	missense_variant	32	465381	0	125	6	[465375,0]	6	[930756,6]	[0.9999935536689293,6.446331070671128E-6]	0.99973	0.50001
chr19:45677716	G	C	W287C	pLoF	missense_variant	32	465421	0	85	13	[465408,0]	13	[930829,13]	[0.9999860341497268,1.3965850273193517E-5]	0.99982	0.50004
chr19:45677718	A	G	E288G	LoF_LoF	missense_variant	29.1	465395	0	111	1710	[463682,3]	1713	[929074,1716]	[0.9981564047744389,0.0018435952255610826]	0.99976	0.14368
chr19:45677726	G	A	E291K	LoF_LoF	missense_variant	26.8	465476	0	30	6	[465470,0]	6	[930946,6]	[0.999993554984575,6.445015425070251E-6]	0.99994	0.50001
chr19:45677728	A	G	E291E	Synonymous	synonymous_variant	7.143	465437	0	69	1	[465436,0]	1	[930873,1]	[0.9999989257407554,1.0742592445379288E-6]	0.99985	0.5
chr19:45677731	C	T	V292V	Synonymous	synonymous_variant	15.17	465473	0	33	5	[465468,0]	5	[930941,5]	[0.999994629119197,5.370880802968164E-6]	0.99993	0.50001
chr19:45677735	G	A	A294T	missense_variant	missense_variant	29.8	465484	0	22	1	[465483,0]	1	[930967,1]	[0.9999989258492236,1.0741507763961812E-6]	0.99995	0.5
chr19:45677736	C	T	A294V	WT_WT	missense_variant	25.5	465464	0	42	1	[465463,0]	1	[930927,1]	[0.9999989258030696,1.0741969303748518E-6]	0.99991	0.5
chr19:45677746	G	A	W297*	pLoF	stop_gained	42	465499	0	7	1	[465498,0]	1	[930997,1]	[0.9999989258838364,1.0741161635148517E-6]	0.99998	0.5
chr19:45677747	A	G	I298V	pLoF	missense_variant	33	465483	0	23	2	[465481,0]	2	[930964,2]	[0.999997851693832,2.148306168001839E-6]	0.99995	0.5
chr19:45677748	T	C	I298T	missense_variant	missense_variant	29.9	465479	0	27	3	[465476,0]	3	[930955,3]	[0.9999967775130565,3.222486943557067E-6]	0.99994	0.5
chr19:45677750	A	G	I299V	WT_WT	missense_variant	26.2	465486	0	20	8	[465478,0]	8	[930964,8]	[0.9999914068307103,8.593169289731592E-6]	0.99996	0.50002
chr19:45677751	T	C	I299T	missense_variant	missense_variant	28.7	465487	0	19	3	[465484,0]	3	[930971,3]	[0.9999967775684391,3.2224315609243653E-6]	0.99996	0.5
chr19:45677753	C	T	R300W	LoF_LoF	missense_variant	29.5	465345	0	161	13	[465332,0]	13	[930677,13]	[0.9999860318688285,1.3968131171496417E-5]	0.99965	0.50004
chr19:45677765	C	T	L304F	missense_variant	missense_variant	23.3	465442	0	64	5	[465437,0]	5	[930879,5]	[0.9999946287614784,5.371238521663279E-6]	0.99986	0.50001
chr19:45677766	T	G	L304R	LoF_LoF	missense_variant	29	465462	0	44	94	[465368,0]	94	[930830,94]	[0.9998990250546769,1.0097494532314131E-4]	0.99991	0.50234
chr19:45677768	A	G	M305V	missense_variant	missense_variant	11.93	465376	0	130	15	[465361,0]	15	[930737,15]	[0.9999838839991748,1.6116000825139242E-5]	0.99972	0.50006
chr19:45677769	T	G	M305R	missense_variant	missense_variant	24.5	465449	0	57	1	[465448,0]	1	[930897,1]	[0.9999989257684515,1.0742315484618078E-6]	0.99988	0.5
chr19:45677774	ATCT	A	IL308M	NA	inframe_deletion	NA	462675	71	2760	1	[462674,0]	1	[925349,1]	[0.9999989193278219,1.080672178094775E-6]	0.99392	0.5
chr19:45677776	C	T	I307I	Synonymous	synonymous_variant	15.1	465324	0	182	4	[465320,0]	4	[930644,4]	[0.9999957019195227,4.2980804772588564E-6]	0.99961	0.5
chr19:45677779	G	T	L308F	pLoF	missense_variant	35	465426	0	80	1	[465425,0]	1	[930851,1]	[0.9999989257153661,1.0742846338623112E-6]	0.99983	0.5
chr19:45677917	C	A	L312L	Synonymous	synonymous_variant	13.79	465475	0	31	44	[465431,0]	44	[930906,44]	[0.9999527364520114,4.726354798861378E-5]	0.99993	0.50051
chr19:45677926	C	G	I315M	missense_variant	missense_variant	20.4	465485	0	21	1	[465484,0]	1	[930969,1]	[0.9999989258515312,1.0741484688013578E-6]	0.99995	0.5
chr19:45677927	C	G	R316G	missense_variant	missense_variant	28.9	465484	0	22	1	[465483,0]	1	[930967,1]	[0.9999989258492236,1.0741507763961812E-6]	0.99995	0.5
chr19:45677928	G	T	R316L	pLoF	missense_variant	32	465475	0	31	12	[465463,0]	12	[930938,12]	[0.9999871099414577,1.2890058542349213E-5]	0.99993	0.50004
chr19:45677931	T	G	I317S	pLoF	missense_variant	35	465485	0	21	1	[465484,0]	1	[930969,1]	[0.9999989258515312,1.0741484688013578E-6]	0.99995	0.5
chr19:45677934	T	G	L318R	pLoF	missense_variant	31	465490	0	16	4	[465486,0]	4	[930976,4]	[0.9999957034522761,4.296547723903843E-6]	0.99997	0.5
chr19:45677941	TCTC	T	L321-	NA	inframe_deletion	NA	465187	12	307	4	[465183,0]	4	[930370,4]	[0.9999957006537156,4.299346284397458E-6]	0.99931	0.5
chr19:45677944	C	T	L321L	Synonymous	synonymous_variant	1.661	465478	0	28	1	[465477,0]	1	[930955,1]	[0.9999989258353779,1.0741646221733358E-6]	0.99994	0.5
chr19:45677947	G	T	L322L	Synonymous	synonymous_variant	11.51	465487	0	19	4	[465483,0]	4	[930970,4]	[0.9999957034245854,4.29657541456582E-6]	0.99996	0.5
chr19:45677953	G	A	K324K	Synonymous	synonymous_variant	10.85	465489	0	17	1	[465488,0]	1	[930977,1]	[0.9999989258607614,1.074139238521211E-6]	0.99996	0.5
chr19:45677954	C	A	L325M	missense_variant	missense_variant	25	465489	0	17	1	[465488,0]	1	[930977,1]	[0.9999989258607614,1.074139238521211E-6]	0.99996	0.5
chr19:45677954	C	T	L325L	Synonymous	synonymous_variant	13.83	465489	0	17	1	[465488,0]	1	[930977,1]	[0.9999989258607614,1.074139238521211E-6]	0.99996	0.5
chr19:45677955	T	C	L325P	pLoF	missense_variant	32	465491	0	15	1	[465490,0]	1	[930981,1]	[0.9999989258653765,1.074134623440625E-6]	0.99997	0.5
chr19:45677958	G	C	R326T	missense_variant	missense_variant	26.6	465492	0	14	5	[465487,0]	5	[930979,5]	[0.9999946293384204,5.3706615795760186E-6]	0.99997	0.50001
chr19:45677962	A	G	T327T	Synonymous	synonymous_variant	6.531	465490	0	16	1	[465489,0]	1	[930979,1]	[0.999998925863069,1.0741369309759608E-6]	0.99997	0.5
chr19:45677963	C	G	R328G	missense_variant	missense_variant	22.9	465492	0	14	1	[465491,0]	1	[930983,1]	[0.9999989258676841,1.0741323159152037E-6]	0.99997	0.5
chr19:45677964	G	A	R328Q	missense_variant	missense_variant	23.3	465490	0	16	1	[465489,0]	1	[930979,1]	[0.999998925863069,1.0741369309759608E-6]	0.99997	0.5
chr19:45677964	G	T	R328L	missense_variant	missense_variant	27	465490	0	16	1	[465489,0]	1	[930979,1]	[0.999998925863069,1.0741369309759608E-6]	0.99997	0.5
chr19:45677966	C	A	Q329K	missense_variant	missense_variant	25.9	465486	0	20	4	[465482,0]	4	[930968,4]	[0.9999957034153552,4.296584644865796E-6]	0.99996	0.5
chr19:45677967	A	G	Q329R	missense_variant	missense_variant	24.6	465492	0	14	1	[465491,0]	1	[930983,1]	[0.9999989258676841,1.0741323159152037E-6]	0.99997	0.5
chr19:45677970	T	C	M330T	missense_variant	missense_variant	26.6	465491	0	15	1	[465490,0]	1	[930981,1]	[0.9999989258653765,1.074134623440625E-6]	0.99997	0.5
chr19:45677973	G	T	R331L	pLoF	missense_variant	32	465490	0	16	2	[465488,0]	2	[930978,2]	[0.9999978517261381,2.1482738619519217E-6]	0.99997	0.5
chr19:45677975	T	A	C332S	missense_variant	missense_variant	23.8	465492	0	14	1	[465491,0]	1	[930983,1]	[0.9999989258676841,1.0741323159152037E-6]	0.99997	0.5
chr19:45677986	C	T	Y335Y	Synonymous	synonymous_variant	12.67	465490	0	16	1	[465489,0]	1	[930979,1]	[0.999998925863069,1.0741369309759608E-6]	0.99997	0.5
chr19:45677987	CGGCTGA	C	RLR338R	NA	inframe_deletion	NA	465089	17	400	1	[465088,0]	1	[930177,1]	[0.9999989249369475,1.0750630524480261E-6]	0.9991	0.5
chr19:45677988	G	A	R336Q	pLoF	missense_variant	31	465474	0	32	1	[465473,0]	1	[930947,1]	[0.9999989258261471,1.0741738528897425E-6]	0.99993	0.5
chr19:45677988	G	C	R336P	LoF_LoF	missense_variant	32	465474	0	32	62	[465412,0]	62	[930886,62]	[0.9999334012211208,6.659877887916403E-5]	0.99993	0.50101
chr19:45677994	G	T	R338M	pLoF	missense_variant	35	465491	0	15	10	[465481,0]	10	[930972,10]	[0.9999892586537656,1.074134623440625E-5]	0.99997	0.50002
chr19:45678090	T	A	L339Q	pLoF	missense_variant	33	465506	0	0	3	[465503,0]	3	[931009,3]	[0.9999967776999652,3.2223000348008404E-6]	1	0.5
chr19:45678095	C	T	R341C	pLoF	missense_variant	32	465504	0	2	7	[465497,0]	7	[931001,7]	[0.9999924812676153,7.518732384684128E-6]	1	0.50001
chr19:45678096	G	C	R341P	pLoF	missense_variant	32	465505	0	1	17	[465488,0]	17	[930993,17]	[0.9999817402605772,1.8259739422777414E-5]	1	0.50007
chr19:45678099	C	A	S342Y	missense_variant	missense_variant	28.3	465506	0	0	4	[465502,0]	4	[931008,4]	[0.9999957035999536,4.2964000464011205E-6]	1	0.5
chr19:45678100	C	T	S342S	Synonymous	synonymous_variant	14.6	465506	0	0	1	[465505,0]	1	[931011,1]	[0.9999989258999884,1.0741000116002801E-6]	1	0.5
chr19:45678101	A	T	T343S	missense_variant	missense_variant	27.8	465506	0	0	1	[465505,0]	1	[931011,1]	[0.9999989258999884,1.0741000116002801E-6]	1	0.5
chr19:45678102	C	G	T343R	missense_variant	missense_variant	27.5	465506	0	0	3	[465503,0]	3	[931009,3]	[0.9999967776999652,3.2223000348008404E-6]	1	0.5
chr19:45678105	T	C	L344P	pLoF	missense_variant	32	465505	0	1	4	[465501,0]	4	[931006,4]	[0.9999957035907241,4.2964092759476265E-6]	1	0.5
chr19:45678105	T	G	L344R	pLoF	missense_variant	32	465505	0	1	4	[465501,0]	4	[931006,4]	[0.9999957035907241,4.2964092759476265E-6]	1	0.5
chr19:45678106	G	A	L344L	Synonymous	synonymous_variant	14.76	465506	0	0	2	[465504,0]	2	[931010,2]	[0.9999978517999768,2.1482000232005603E-6]	1	0.5
chr19:45678106	G	C	L344L	Synonymous	synonymous_variant	14.34	465506	0	0	2	[465504,0]	2	[931010,2]	[0.9999978517999768,2.1482000232005603E-6]	1	0.5
chr19:45678108	C	T	T345M	missense_variant	missense_variant	27.7	465505	0	1	1	[465504,0]	1	[931009,1]	[0.999998925897681,1.0741023189869066E-6]	1	0.5
chr19:45678109	G	A	T345T	Synonymous	synonymous_variant	12.95	465506	0	0	1	[465505,0]	1	[931011,1]	[0.9999989258999884,1.0741000116002801E-6]	1	0.5
chr19:45678112	G	C	L346L	Synonymous	synonymous_variant	13.86	465506	0	0	1	[465505,0]	1	[931011,1]	[0.9999989258999884,1.0741000116002801E-6]	1	0.5
chr19:45678114	T	C	V347A	missense_variant	missense_variant	25.8	465506	0	0	1	[465505,0]	1	[931011,1]	[0.9999989258999884,1.0741000116002801E-6]	1	0.5
chr19:45678117	C	T	P348L	missense_variant	missense_variant	29.7	465504	0	2	10	[465494,0]	10	[930998,10]	[0.9999892589537361,1.0741046263834468E-5]	1	0.50002
chr19:45678139	G	T	V355V	Synonymous	synonymous_variant	14.56	465506	0	0	1	[465505,0]	1	[931011,1]	[0.9999989258999884,1.0741000116002801E-6]	1	0.5
chr19:45678142	G	A	V356V	Synonymous	synonymous_variant	14.36	465506	0	0	2	[465504,0]	2	[931010,2]	[0.9999978517999768,2.1482000232005603E-6]	1	0.5
chr19:45678146	G	T	A358S	missense_variant	missense_variant	25.6	465503	0	3	2	[465501,0]	2	[931004,2]	[0.9999978517861324,2.148213867579801E-6]	0.99999	0.5
chr19:45678147	C	T	A358V	missense_variant	missense_variant	22.1	465505	0	1	1	[465504,0]	1	[931009,1]	[0.999998925897681,1.0741023189869066E-6]	1	0.5
chr19:45678148	T	C	A358A	Synonymous	synonymous_variant	11.53	465506	0	0	1	[465505,0]	1	[931011,1]	[0.9999989258999884,1.0741000116002801E-6]	1	0.5
chr19:45678151	C	T	P359P	Synonymous	synonymous_variant	6.001	465504	0	2	1	[465503,0]	1	[931007,1]	[0.9999989258953736,1.0741046263834468E-6]	1	0.5
chr19:45678152	G	T	V360L	missense_variant	missense_variant	21.8	465506	0	0	1	[465505,0]	1	[931011,1]	[0.9999989258999884,1.0741000116002801E-6]	1	0.5
chr19:45678153	T	C	V360A	missense_variant	missense_variant	22.8	465506	0	0	1	[465505,0]	1	[931011,1]	[0.9999989258999884,1.0741000116002801E-6]	1	0.5
chr19:45678157	A	G	T361T	Synonymous	synonymous_variant	7.317	465506	0	0	5	[465501,0]	5	[931007,5]	[0.999994629499942,5.370500058001401E-6]	1	0.50001
chr19:45678158	G	A	E362K	pLoF	missense_variant	32	465506	0	0	3	[465503,0]	3	[931009,3]	[0.9999967776999652,3.2223000348008404E-6]	1	0.5
chr19:45678160	G	A	E362E	Synonymous	synonymous_variant	13.51	465505	0	1	1	[465504,0]	1	[931009,1]	[0.999998925897681,1.0741023189869066E-6]	1	0.5
chr19:45678161	G	C	E363Q	missense_variant	missense_variant	29.3	465506	0	0	1	[465505,0]	1	[931011,1]	[0.9999989258999884,1.0741000116002801E-6]	1	0.5
chr19:45678161	G	T	E363*	pLoF	stop_gained	43	465506	0	0	1	[465505,0]	1	[931011,1]	[0.9999989258999884,1.0741000116002801E-6]	1	0.5
chr19:45678164	C	G	Q364E	missense_variant	missense_variant	24.8	465506	0	0	1	[465505,0]	1	[931011,1]	[0.9999989258999884,1.0741000116002801E-6]	1	0.5
chr19:45678165	A	G	Q364R	missense_variant	missense_variant	27	465506	0	0	1	[465505,0]	1	[931011,1]	[0.9999989258999884,1.0741000116002801E-6]	1	0.5
chr19:45678171	G	T	R366L	missense_variant	missense_variant	16.9	465506	0	0	1	[465505,0]	1	[931011,1]	[0.9999989258999884,1.0741000116002801E-6]	1	0.5
chr19:45678175	C	A	G367G	Synonymous	synonymous_variant	3.797	465506	0	0	5	[465501,0]	5	[931007,5]	[0.999994629499942,5.370500058001401E-6]	1	0.50001
chr19:45678176	G	C	A368P	missense_variant	missense_variant	17.26	465506	0	0	1	[465505,0]	1	[931011,1]	[0.9999989258999884,1.0741000116002801E-6]	1	0.5
chr19:45678182	C	A	R370S	missense_variant	missense_variant	26.8	465506	0	0	5	[465501,0]	5	[931007,5]	[0.999994629499942,5.370500058001401E-6]	1	0.50001
chr19:45678187	C	T	F371F	Synonymous	synonymous_variant	3.995	465506	0	0	1	[465505,0]	1	[931011,1]	[0.9999989258999884,1.0741000116002801E-6]	1	0.5
chr19:45678188	G	A	A372T	missense_variant	missense_variant	22.3	465506	0	0	1	[465505,0]	1	[931011,1]	[0.9999989258999884,1.0741000116002801E-6]	1	0.5
chr19:45678192	A	G	K373R	missense_variant	missense_variant	23.1	465506	0	0	4	[465502,0]	4	[931008,4]	[0.9999957035999536,4.2964000464011205E-6]	1	0.5
chr19:45678193	G	T	K373N	missense_variant	missense_variant	22.3	465506	0	0	3	[465503,0]	3	[931009,3]	[0.9999967776999652,3.2223000348008404E-6]	1	0.5
chr19:45678194	C	T	L374F	missense_variant	missense_variant	25.7	465506	0	0	1	[465505,0]	1	[931011,1]	[0.9999989258999884,1.0741000116002801E-6]	1	0.5
chr19:45678196	C	G	L374L	Synonymous	synonymous_variant	10.3	465506	0	0	1	[465505,0]	1	[931011,1]	[0.9999989258999884,1.0741000116002801E-6]	1	0.5
chr19:45678199	C	T	G375G	Synonymous	synonymous_variant	15.07	465506	0	0	4	[465502,0]	4	[931008,4]	[0.9999957035999536,4.2964000464011205E-6]	1	0.5
chr19:45678201	T	G	F376C	pLoF	missense_variant	31	465505	0	1	1	[465504,0]	1	[931009,1]	[0.999998925897681,1.0741023189869066E-6]	1	0.5
chr19:45678207	T	A	I378N	pLoF	missense_variant	31	465505	0	1	1	[465504,0]	1	[931009,1]	[0.999998925897681,1.0741023189869066E-6]	1	0.5
chr19:45678208	C	G	I378M	WT_GoF	missense_variant	24.3	465505	0	1	112	[465393,0]	112	[930898,112]	[0.9998797005402734,1.2029945972653356E-4]	1	0.50333
chr19:45678216	G	C	S381T	missense_variant	missense_variant	23	465505	0	1	2	[465503,0]	2	[931008,2]	[0.999997851795362,2.1482046379738133E-6]	1	0.5
chr19:45678218	T	A	S382T	LoF_LoF	missense_variant	26.7	465504	0	2	9	[465495,0]	9	[930999,9]	[0.9999903330583626,9.66694163745102E-6]	1	0.50002
chr19:45678219	C	A	S382Y	LoF_LoF	missense_variant	26.4	465506	0	0	6	[465500,0]	6	[931006,6]	[0.9999935553999304,6.444600069601681E-6]	1	0.50001
chr19:45678219	C	G	S382C	missense_variant	missense_variant	26.9	465506	0	0	3	[465503,0]	3	[931009,3]	[0.9999967776999652,3.2223000348008404E-6]	1	0.5
chr19:45678220	C	T	S382S	Synonymous	synonymous_variant	10.09	465506	0	0	1173	[464333,0]	1173	[929839,1173]	[0.9987400806863929,0.0012599193136071285]	1	0.76126
chr19:45678223	C	T	F383F	Synonymous	synonymous_variant	13.17	465506	0	0	30	[465476,0]	30	[930982,30]	[0.999967776999652,3.2223000348008406E-5]	1	0.50023
chr19:45678226	G	T	Q384H	pLoF	missense_variant	36	465506	0	0	4	[465502,0]	4	[931008,4]	[0.9999957035999536,4.2964000464011205E-6]	1	0.5
chr19:45681604	G	GGCTTCCTGGTCAGC	G385GFLVSX	pLoF	frameshift_variant	NA	465411	0	95	1	[465410,0]	1	[930821,1]	[0.9999989256807424,1.0743192576024203E-6]	0.9998	0.5
chr19:45681613	G	A	V388I	missense_variant	missense_variant	26.2	465504	0	2	1	[465503,0]	1	[931007,1]	[0.9999989258953736,1.0741046263834468E-6]	1	0.5
chr19:45681618	C	G	S389R	missense_variant	missense_variant	27.9	465491	0	15	17	[465474,0]	17	[930965,17]	[0.9999817397114015,1.8260288598490627E-5]	0.99997	0.50007
chr19:45681620	T	C	V390A	missense_variant	missense_variant	24.3	465504	0	2	5	[465499,0]	5	[931003,5]	[0.9999946294768681,5.370523131917234E-6]	1	0.50001
chr19:45681621	C	G	V390V	Synonymous	synonymous_variant	9.3	465502	0	4	1	[465501,0]	1	[931003,1]	[0.9999989258907588,1.0741092412062677E-6]	0.99999	0.5
chr19:45681624	C	T	L391L	Synonymous	synonymous_variant	13.92	465500	0	6	6	[465494,0]	6	[930994,6]	[0.9999935553168636,6.4446831364124594E-6]	0.99999	0.50001
chr19:45681625	T	TA	Y392*	pLoF	stop_gained	NA	465455	0	51	1	[465454,0]	1	[930909,1]	[0.999998925782299,1.0742177009592763E-6]	0.99989	0.5
chr19:45681628	T	A	C393S	pLoF	missense_variant	32	465497	0	9	1	[465496,0]	1	[930993,1]	[0.9999989258792216,1.0741207784368104E-6]	0.99998	0.5
chr19:45681630	C	G	C393W	pLoF	missense_variant	31	465498	0	8	1	[465497,0]	1	[930995,1]	[0.999998925881529,1.0741184709708741E-6]	0.99998	0.5
chr19:45681631	T	C	F394L	missense_variant	missense_variant	27.5	465501	0	5	1	[465500,0]	1	[931001,1]	[0.9999989258884514,1.0741115486325485E-6]	0.99999	0.5
chr19:45681633	C	T	F394F	Synonymous	synonymous_variant	16.82	465501	0	5	1	[465500,0]	1	[931001,1]	[0.9999989258884514,1.0741115486325485E-6]	0.99999	0.5
chr19:45681634	A	G	I395V	missense_variant	missense_variant	15.62	465501	0	5	1	[465500,0]	1	[931001,1]	[0.9999989258884514,1.0741115486325485E-6]	0.99999	0.5
chr19:45681635	TCAA	T	IN396I	NA	inframe_deletion	NA	465216	15	275	2	[465214,0]	2	[930430,2]	[0.9999978504608612,2.1495391388086393E-6]	0.99938	0.5
chr19:45681638	A	C	N396T	missense_variant	missense_variant	27.5	465487	0	19	1	[465486,0]	1	[930973,1]	[0.9999989258561464,1.074143853641455E-6]	0.99996	0.5
chr19:45681638	A	G	N396S	missense_variant	missense_variant	26	465487	0	19	1	[465486,0]	1	[930973,1]	[0.9999989258561464,1.074143853641455E-6]	0.99996	0.5
chr19:45681639	CAAG	C	K397-	NA	inframe_deletion	NA	464542	88	876	5	[464537,0]	5	[929079,5]	[0.9999946183552832,5.381644716731749E-6]	0.99793	0.50001
chr19:45681640	A	G	K397E	pLoF	missense_variant	32	465410	0	96	1	[465409,0]	1	[930819,1]	[0.9999989256784341,1.0743215659311145E-6]	0.99979	0.5
chr19:45681641	A	C	K397T	pLoF	missense_variant	31	465408	0	98	2	[465406,0]	2	[930814,2]	[0.9999978513476347,2.1486523652365235E-6]	0.99979	0.5
chr19:45681643	G	A	E398K	pLoF	missense_variant	32	465504	0	2	1	[465503,0]	1	[931007,1]	[0.9999989258953736,1.0741046263834468E-6]	1	0.5
chr19:45681729	G	A	V399M	LoF_LoF	missense_variant	33	465493	0	13	20	[465473,0]	20	[930966,20]	[0.999978517399832,2.1482600167993935E-5]	0.99997	0.5001
chr19:45681731	G	A	V399V	pLoF	splice_region_variant	16.23	465496	0	10	2	[465494,0]	2	[930990,2]	[0.9999978517538282,2.1482461718253217E-6]	0.99998	0.5
chr19:45681737	G	C	S401S	Synonymous	synonymous_variant	12.82	465504	0	2	11	[465493,0]	11	[930997,11]	[0.9999881848491098,1.1815150890217914E-5]	1	0.50003
chr19:45681738	G	C	E402Q	pLoF	missense_variant	32	465504	0	2	1	[465503,0]	1	[931007,1]	[0.9999989258953736,1.0741046263834468E-6]	1	0.5
chr19:45681740	G	A	E402E	Synonymous	synonymous_variant	14.55	465502	0	4	83	[465419,0]	83	[930921,83]	[0.9999108489329799,8.915106702012021E-5]	0.99999	0.50182
chr19:45681741	A	G	I403V	missense_variant	missense_variant	22.5	465499	0	7	10	[465489,0]	10	[930988,10]	[0.9999892588383649,1.0741161635148518E-5]	0.99998	0.50002
chr19:45681744	C	A	R404S	missense_variant	missense_variant	24.5	465492	0	14	2	[465490,0]	2	[930982,2]	[0.9999978517353681,2.1482646318304073E-6]	0.99997	0.5
chr19:45681745	G	A	R404H	missense_variant	missense_variant	26.1	465497	0	9	10	[465487,0]	10	[930984,10]	[0.9999892587922157,1.0741207784368105E-5]	0.99998	0.50002
chr19:45681747	C	A	R405S	missense_variant	missense_variant	23.9	465493	0	13	12	[465481,0]	12	[930974,12]	[0.9999871104398992,1.288956010079636E-5]	0.99997	0.50004
chr19:45681752	C	G	G406G	Synonymous	synonymous_variant	14.07	465502	0	4	1	[465501,0]	1	[931003,1]	[0.9999989258907588,1.0741092412062677E-6]	0.99999	0.5
chr19:45681753	T	C	W407R	pLoF	missense_variant	32	465502	0	4	1	[465501,0]	1	[931003,1]	[0.9999989258907588,1.0741092412062677E-6]	0.99999	0.5
chr19:45681754	G	A	W407*	pLoF	stop_gained	43	465503	0	3	1	[465502,0]	1	[931005,1]	[0.9999989258930662,1.0741069337899004E-6]	0.99999	0.5
chr19:45681755	G	T	W407C	pLoF	missense_variant	32	465504	0	2	3	[465501,0]	3	[931005,3]	[0.9999967776861208,3.2223138791503404E-6]	1	0.5
chr19:45681756	C	T	H408Y	missense_variant	missense_variant	19.86	465501	0	5	1	[465500,0]	1	[931001,1]	[0.9999989258884514,1.0741115486325485E-6]	0.99999	0.5
chr19:45681760	A	G	H409R	missense_variant	missense_variant	14.83	465493	0	13	18	[465475,0]	18	[930968,18]	[0.9999806656598488,1.933434015119454E-5]	0.99997	0.50008
chr19:45681761	C	T	H409H	Synonymous	synonymous_variant	11.81	465505	0	1	1	[465504,0]	1	[931009,1]	[0.999998925897681,1.0741023189869066E-6]	1	0.5
chr19:45681762	T	C	C410R	missense_variant	missense_variant	19.98	465506	0	0	3	[465503,0]	3	[931009,3]	[0.9999967776999652,3.2223000348008404E-6]	1	0.5
chr19:45681763	G	A	C410Y	missense_variant	missense_variant	23.6	465502	0	4	1	[465501,0]	1	[931003,1]	[0.9999989258907588,1.0741092412062677E-6]	0.99999	0.5
chr19:45681765	C	T	R411C	missense_variant	missense_variant	25.2	465501	0	5	6	[465495,0]	6	[930996,6]	[0.9999935553307082,6.444669291795292E-6]	0.99999	0.50001
chr19:45681766	GC	G	R411X	pLoF	frameshift_variant	NA	465379	1	126	4	[465375,0]	4	[930754,4]	[0.9999957024274838,4.297572516164245E-6]	0.99973	0.5
chr19:45681767	C	T	R411R	Synonymous	synonymous_variant	15.81	465503	0	3	1	[465502,0]	1	[931005,1]	[0.9999989258930662,1.0741069337899004E-6]	0.99999	0.5
chr19:45681772	G	A	R413H	missense_variant	missense_variant	21	465503	0	3	3	[465500,0]	3	[931003,3]	[0.9999967776791986,3.222320801369701E-6]	0.99999	0.5
chr19:45681778	G	A	S415N	missense_variant	missense_variant	17.62	465503	0	3	2	[465501,0]	2	[931004,2]	[0.9999978517861324,2.148213867579801E-6]	0.99999	0.5
chr19:45681778	G	T	S415I	WT_WT	missense_variant	20.4	465503	0	3	458	[465045,0]	458	[930548,458]	[0.9995080590243243,4.919409756757744E-4]	0.99999	0.55319
chr19:45681783	G	A	G417S	missense_variant	missense_variant	11.18	465504	0	2	1	[465503,0]	1	[931007,1]	[0.9999989258953736,1.0741046263834468E-6]	1	0.5
chr19:45681785	C	T	G417G	Synonymous	synonymous_variant	8.103	465500	0	6	2	[465498,0]	2	[930998,2]	[0.9999978517722878,2.1482277121374868E-6]	0.99999	0.5
chr19:45681786	G	A	E418K	WT_WT	missense_variant	23.8	465504	0	2	1	[465503,0]	1	[931007,1]	[0.9999989258953736,1.0741046263834468E-6]	1	0.5
chr19:45681789	G	A	E419K	missense_variant	missense_variant	22.9	465504	0	2	2	[465502,0]	2	[931006,2]	[0.9999978517907472,2.1482092527668936E-6]	1	0.5
chr19:45681791	G	A	E419E	Synonymous	synonymous_variant	11.17	465498	0	8	2	[465496,0]	2	[930994,2]	[0.9999978517630581,2.1482369419417483E-6]	0.99998	0.5
chr19:45681794	A	G	Q420Q	Synonymous	synonymous_variant	5.349	465497	0	9	16	[465481,0]	16	[930978,16]	[0.999982814067545,1.7185932454988967E-5]	0.99998	0.50006
chr19:45681795	C	CG	R421RX	pLoF	frameshift_variant	NA	465428	0	78	1	[465427,0]	1	[930855,1]	[0.9999989257199825,1.07428001753225E-6]	0.99983	0.5
chr19:45681798	C	T	Q422*	pLoF	stop_gained	36	465502	0	4	3	[465499,0]	3	[931001,3]	[0.9999967776722763,3.222327723618803E-6]	0.99999	0.5
chr19:45681801	C	T	L423F	missense_variant	missense_variant	13.24	465500	0	6	1	[465499,0]	1	[930999,1]	[0.9999989258861439,1.0741138560687434E-6]	0.99999	0.5
chr19:45681802	T	C	L423P	Synonymous	missense_variant	8.387	465500	0	6	2	[465498,0]	2	[930998,2]	[0.9999978517722878,2.1482277121374868E-6]	0.99999	0.5
chr19:45681806	G	A	P424P	Synonymous	synonymous_variant	4.626	465505	0	1	2	[465503,0]	2	[931008,2]	[0.999997851795362,2.1482046379738133E-6]	1	0.5
chr19:45681807	G	C	E425Q	Synonymous	missense_variant	9.252	465505	0	1	1	[465504,0]	1	[931009,1]	[0.999998925897681,1.0741023189869066E-6]	1	0.5
chr19:45681807	G	T	E425*	pLoF	stop_gained	35	465505	0	1	1	[465504,0]	1	[931009,1]	[0.999998925897681,1.0741023189869066E-6]	1	0.5
chr19:45681809	G	A	E425E	Synonymous	synonymous_variant	5.081	465500	0	6	2	[465498,0]	2	[930998,2]	[0.9999978517722878,2.1482277121374868E-6]	0.99999	0.5
chr19:45681811	G	T	R426L	Synonymous	missense_variant	6.767	465499	0	7	2	[465497,0]	2	[930996,2]	[0.999997851767673,2.1482323270297034E-6]	0.99998	0.5
chr19:45681815	C	T	A427A	Synonymous	synonymous_variant	7.769	465505	0	1	1	[465504,0]	1	[931009,1]	[0.999998925897681,1.0741023189869066E-6]	1	0.5
chr19:45681819	C	T	R429W	missense_variant	missense_variant	21.3	465504	0	2	1	[465503,0]	1	[931007,1]	[0.9999989258953736,1.0741046263834468E-6]	1	0.5
chr19:45681820	G	C	R429P	missense_variant	missense_variant	12.76	465503	0	3	1	[465502,0]	1	[931005,1]	[0.9999989258930662,1.0741069337899004E-6]	0.99999	0.5
chr19:45681821	G	C	R429R	Synonymous	synonymous_variant	8.693	465498	0	8	2	[465496,0]	2	[930994,2]	[0.9999978517630581,2.1482369419417483E-6]	0.99998	0.5
chr19:45681829	C	T	P432L	Synonymous	missense_variant	7.716	465453	0	53	1	[465452,0]	1	[930905,1]	[0.9999989257776832,1.0742223167537861E-6]	0.99989	0.5
chr19:45681830	C	A	P432P	Synonymous	synonymous_variant	5.675	465489	0	17	1	[465488,0]	1	[930977,1]	[0.9999989258607614,1.074139238521211E-6]	0.99996	0.5
chr19:45681831	T	G	S433A	Synonymous	missense_variant	3.305	465504	0	2	7	[465497,0]	7	[931001,7]	[0.9999924812676153,7.518732384684128E-6]	1	0.50001
chr19:45681834	G	T	G434C	missense_variant	missense_variant	16.38	465505	0	1	2	[465503,0]	2	[931008,2]	[0.999997851795362,2.1482046379738133E-6]	1	0.5
chr19:45681835	G	C	G434A	missense_variant	missense_variant	12.64	465500	0	6	2	[465498,0]	2	[930998,2]	[0.9999978517722878,2.1482277121374868E-6]	0.99999	0.5
chr19:45681836	C	T	G434G	Synonymous	synonymous_variant	5.442	465491	0	15	41	[465450,0]	41	[930941,41]	[0.9999559604804389,4.403951956106563E-5]	0.99997	0.50044
chr19:45681839	C	T	S435S	Synonymous	synonymous_variant	5.065	465502	0	4	1	[465501,0]	1	[931003,1]	[0.9999989258907588,1.0741092412062677E-6]	0.99999	0.5
chr19:45681840	G	A	G436S	missense_variant	missense_variant	21.3	465506	0	0	3	[465503,0]	3	[931009,3]	[0.9999967776999652,3.2223000348008404E-6]	1	0.5
chr19:45681841	G	T	G436V	missense_variant	missense_variant	15.98	465506	0	0	1	[465505,0]	1	[931011,1]	[0.9999989258999884,1.0741000116002801E-6]	1	0.5
chr19:45681842	C	G	G436G	Synonymous	synonymous_variant	5.583	465504	0	2	1	[465503,0]	1	[931007,1]	[0.9999989258953736,1.0741046263834468E-6]	1	0.5
chr19:45681844	C	A	P437Q	missense_variant	missense_variant	13.32	465501	0	5	2	[465499,0]	2	[931000,2]	[0.9999978517769027,2.148223097265097E-6]	0.99999	0.5
chr19:45681844	C	T	P437L	missense_variant	missense_variant	12.95	465502	0	4	3	[465499,0]	3	[931001,3]	[0.9999967776722763,3.222327723618803E-6]	0.99999	0.5
chr19:45681845	G	A	P437P	Synonymous	synonymous_variant	0.461	465504	0	2	1	[465503,0]	1	[931007,1]	[0.9999989258953736,1.0741046263834468E-6]	1	0.5
chr19:45681845	G	T	P437P	Synonymous	synonymous_variant	0.364	465504	0	2	4	[465500,0]	4	[931004,4]	[0.9999957035814945,4.296418505533787E-6]	1	0.5
chr19:45681846	G	A	G438S	Synonymous	missense_variant	3.401	465506	0	0	2	[465504,0]	2	[931010,2]	[0.9999978517999768,2.1482000232005603E-6]	1	0.5
chr19:45681849	G	C	E439Q	Synonymous	missense_variant	2.7	465506	0	0	1	[465505,0]	1	[931011,1]	[0.9999989258999884,1.0741000116002801E-6]	1	0.5
chr19:45681851	G	A	E439E	Synonymous	synonymous_variant	4.027	465504	0	2	2	[465502,0]	2	[931006,2]	[0.9999978517907472,2.1482092527668936E-6]	1	0.5
chr19:45681854	C	T	V440V	Synonymous	synonymous_variant	4.794	465505	0	1	2	[465503,0]	2	[931008,2]	[0.999997851795362,2.1482046379738133E-6]	1	0.5
chr19:45681863	C	A	S443R	missense_variant	missense_variant	13.29	465504	0	2	2	[465502,0]	2	[931006,2]	[0.9999978517907472,2.1482092527668936E-6]	1	0.5
chr19:45681867	G	A	G445S	Synonymous	missense_variant	5.594	465505	0	1	4	[465501,0]	4	[931006,4]	[0.9999957035907241,4.2964092759476265E-6]	1	0.5
chr19:45681868	G	A	G445D	Synonymous	missense_variant	8.622	465506	0	0	2	[465504,0]	2	[931010,2]	[0.9999978517999768,2.1482000232005603E-6]	1	0.5
chr19:45681869	C	T	G445G	Synonymous	synonymous_variant	7.261	465504	0	2	1	[465503,0]	1	[931007,1]	[0.9999989258953736,1.0741046263834468E-6]	1	0.5
chr19:45681870	T	C	L446L	Synonymous	synonymous_variant	7.182	465458	0	48	5	[465453,0]	5	[930911,5]	[0.9999946289461132,5.371053886709435E-6]	0.9999	0.50001
chr19:45681873	T	A	S447T	missense_variant	missense_variant	15.01	465506	0	0	15	[465491,0]	15	[930997,15]	[0.999983888499826,1.6111500174004203E-5]	1	0.50006
chr19:45681875	C	T	S447S	Synonymous	synonymous_variant	7.337	465505	0	1	1	[465504,0]	1	[931009,1]	[0.999998925897681,1.0741023189869066E-6]	1	0.5
chr19:45681877	C	T	S448L	Synonymous	missense_variant	1.811	465505	0	1	4	[465501,0]	4	[931006,4]	[0.9999957035907241,4.2964092759476265E-6]	1	0.5
chr19:45681878	G	C	S448S	Synonymous	synonymous_variant	0.818	465505	0	1	6	[465499,0]	6	[931004,6]	[0.999993555386086,6.44461391392144E-6]	1	0.50001
chr19:45681880	G	A	G449E	missense_variant	missense_variant	16.18	465505	0	1	1	[465504,0]	1	[931009,1]	[0.999998925897681,1.0741023189869066E-6]	1	0.5
chr19:45681883	C	G	T450S	Synonymous	missense_variant	4.613	465503	0	3	5	[465498,0]	5	[931001,5]	[0.999994629465331,5.3705346689495015E-6]	0.99999	0.50001
chr19:45681883	C	T	T450I	missense_variant	missense_variant	11.92	465504	0	2	1	[465503,0]	1	[931007,1]	[0.9999989258953736,1.0741046263834468E-6]	1	0.5
chr19:45681889	C	G	P452R	missense_variant	missense_variant	15.43	465505	0	1	3	[465502,0]	3	[931007,3]	[0.9999967776930431,3.22230695696072E-6]	1	0.5
chr19:45681893	G	A	G453G	Synonymous	synonymous_variant	6.631	465504	0	2	1	[465503,0]	1	[931007,1]	[0.9999989258953736,1.0741046263834468E-6]	1	0.5
chr19:45681896	T	C	P454P	Synonymous	synonymous_variant	10.03	465460	0	46	1	[465459,0]	1	[930919,1]	[0.9999989257938383,1.0742061616465432E-6]	0.9999	0.5
chr19:45681896	T	TGCAG	-455AX	pLoF	frameshift_variant	NA	465272	0	234	1	[465271,0]	1	[930543,1]	[0.9999989253597895,1.0746402104575388E-6]	0.9995	0.5
chr19:45681899	G	A	G455G	Synonymous	synonymous_variant	9.458	465506	0	0	19	[465487,0]	19	[930993,19]	[0.9999795920997796,2.0407900220405323E-5]	1	0.50009
chr19:45681903	G	A	E457K	missense_variant	missense_variant	23	465506	0	0	3	[465503,0]	3	[931009,3]	[0.9999967776999652,3.2223000348008404E-6]	1	0.5
chr19:45681905	G	A	E457E	Synonymous	synonymous_variant	9.701	465486	0	20	1	[465485,0]	1	[930971,1]	[0.9999989258538388,1.074146161216449E-6]	0.99996	0.5
chr19:45681905	GGCCA	G	AS459X	pLoF	frameshift_variant	NA	465256	14	236	1	[465255,0]	1	[930511,1]	[0.999998925322833,1.0746771669790395E-6]	0.99946	0.5
chr19:45681911	C	T	S459S	Synonymous	synonymous_variant	10.02	465495	0	11	1	[465494,0]	1	[930989,1]	[0.9999989258746066,1.0741253933984254E-6]	0.99998	0.5
chr19:45681914	G	A	R460R	Synonymous	synonymous_variant	9.707	465503	0	3	3	[465500,0]	3	[931003,3]	[0.9999967776791986,3.222320801369701E-6]	0.99999	0.5
chr19:45681915	G	A	E461K	missense_variant	missense_variant	17.61	465506	0	0	13	[465493,0]	13	[930999,13]	[0.9999860366998492,1.396330015080364E-5]	1	0.50004
chr19:45681915	G	T	E461*	GoF_WT	stop_gained	38	465506	0	0	178	[465328,0]	178	[930834,178]	[0.9998088101979351,1.9118980206484987E-4]	1	0.50839
chr19:45681917	G	A	E461E	Synonymous	synonymous_variant	8.593	465503	0	3	2	[465501,0]	2	[931004,2]	[0.9999978517861324,2.148213867579801E-6]	0.99999	0.5
chr19:45681918	T	C	L462L	Synonymous	synonymous_variant	11.63	465502	0	4	3	[465499,0]	3	[931001,3]	[0.9999967776722763,3.222327723618803E-6]	0.99999	0.5
chr19:45681921	G	C	E463Q	WT_WT	missense_variant	24.1	465501	0	5	38	[465463,0]	38	[930964,38]	[0.999959183761152,4.0816238848036845E-5]	0.99999	0.50038
chr19:45681923	A	C	E463D	missense_variant	missense_variant	23.5	465490	0	16	1	[465489,0]	1	[930979,1]	[0.999998925863069,1.0741369309759608E-6]	0.99997	0.5
chr19:45681929	C	T	Y465Y	Synonymous	synonymous_variant	12.06	465471	0	35	1	[465470,0]	1	[930941,1]	[0.999998925819224,1.0741807760311598E-6]	0.99992	0.5
chr19:45681931	G	A	C466Y	missense_variant	missense_variant	24.4	465491	0	15	2	[465489,0]	2	[930980,2]	[0.9999978517307532,2.14826924688125E-6]	0.99997	0.5
chr19:45681931	G	C	C466S	missense_variant	missense_variant	24.2	465492	0	14	1	[465491,0]	1	[930983,1]	[0.9999989258676841,1.0741323159152037E-6]	0.99997	0.5
chr19:45681932	C	A	C466*	pLoF	stop_gained	37	465454	0	52	34	[465420,0]	34	[930874,34]	[0.9999634765196991,3.652348030095348E-5]	0.99989	0.5003

## Sheet: UK ancestry samples only
Supplementary Table 2. Discovery of protein-coding GIPR variants in the UK Biobank and the overlap with the laboratory-tested GIPR variants. A list of the protein-coding GIPR variants identified in the UK Biobank of individuals with United Kingdom ancestry. The overlapping nonsynonymous GIPR variants are shown in “Grouping”, denoted by the GIPR variant groups, as are the synonymous, and pLoF vari…
UK samples only
Locus	Ref	Alt	Protein consequence	Grouping	VEP consequence	CADD	N	N not called	N_QC	Heterozygous Alt	N homozygous [Ref, Alt]	Total Alt	Allele count [Ref, Alt]	Allele frequency [Ref, Alt]	Call rate	P value HWE
chr19:45674813	C	T	A207V	LoF_WT	missense_variant	0.866	427908	0	23	6118	[421770,20]	6138	[849658,6158]	[0.9928045280761285,0.007195471923871486]	0.99995	0.5
chr19:45677718	A	G	E288G	LoF_LoF	missense_variant	29.1	427830	0	101	1603	[426224,3]	1606	[854051,1609]	[0.9981195802070916,0.0018804197929083982]	0.99976	0.50001
chr19:45674762	G	A	R190Q	LoF_LoF	missense_variant	22.6	427924	0	7	1353	[426569,2]	1355	[854491,1357]	[0.9984144380777895,0.001585561922210486]	0.99998	0.50001
chr19:45678220	C	T	S382S	Synonymous	synonymous_variant	10.09	427931	0	0	1105	[426826,0]	1105	[854757,1105]	[0.9987089040055523,0.001291095994447703]	1	0.503
chr19:45674154	C	T	A155A	Synonymous	synonymous_variant	9.645	427841	0	90	1078	[426763,0]	1078	[854604,1078]	[0.9987401861906643,0.0012598138093357111]	0.99979	0.5
chr19:45681778	G	T	S415I	WT_WT	missense_variant	20.4	427928	0	3	453	[427475,0]	453	[855403,453]	[0.9994707053523022,5.292946476977436E-4]	0.99999	0.5
chr19:45674137	G	A	A150T	LoF_WT	missense_variant	9.215	427904	0	27	270	[427634,0]	270	[855538,270]	[0.9996845086748429,3.1549132515704456E-4]	0.99994	0.5
chr19:45672894	A	G	Q108Q	Synonymous	synonymous_variant	1.116	427882	0	49	207	[427675,0]	207	[855557,207]	[0.9997581108810373,2.4188911896270466E-4]	0.99989	0.50003
chr19:45681915	G	T	E461*	GoF_WT	stop_gained	38	427931	0	0	173	[427758,0]	173	[855689,173]	[0.9997978646090141,2.0213539098592998E-4]	1	0.5
chr19:45674683	C	T	R164W	LoF_LoF	missense_variant	23.5	427920	0	11	154	[427766,0]	154	[855686,154]	[0.9998200598242662,1.79940175733782E-4]	0.99997	0.5
chr19:45670683	C	T	R41W	missense_variant	missense_variant	26.1	427897	0	34	140	[427757,0]	140	[855654,140]	[0.9998364092293239,1.6359077067612066E-4]	0.99992	0.5
chr19:45677103	G	A	G263D	pLoF	missense_variant	32	427925	0	6	116	[427809,0]	116	[855734,116]	[0.999864462230531,1.35537769468949E-4]	0.99999	0.5
chr19:45674741	G	A	R183Q	LoF_LoF	missense_variant	25.5	427929	0	2	113	[427816,0]	113	[855745,113]	[0.9998679687518257,1.3203124817434667E-4]	1	0.5
chr19:45674758	A	C	S189R	missense_variant	missense_variant	19.65	427912	0	19	105	[427807,0]	105	[855719,105]	[0.9998773112228683,1.226887771317467E-4]	0.99996	0.5
chr19:45669557	C	T	L13F	WT_WT	missense_variant	24.5	427917	0	14	102	[427815,0]	102	[855732,102]	[0.9998808180090999,1.1918199090010447E-4]	0.99997	0.5
chr19:45676968	C	A	T218K	missense_variant	missense_variant	23.3	427927	0	4	91	[427836,0]	91	[855763,91]	[0.9998936734536498,1.0632654635019524E-4]	0.99999	0.50002
chr19:45671338	C	G	P76A	missense_variant	missense_variant	20.5	427921	0	10	89	[427832,0]	89	[855753,89]	[0.9998960088427536,1.0399115724631416E-4]	0.99998	0.5
chr19:45677766	T	G	L304R	LoF_LoF	missense_variant	29	427892	0	39	79	[427813,0]	79	[855705,79]	[0.9999076869864358,9.23130135641704E-5]	0.99991	0.5
chr19:45672917	C	G	T116R	LoF_WT	missense_variant	22.2	427843	0	88	60	[427783,0]	60	[855626,60]	[0.9999298808207684,7.011917923163403E-5]	0.99979	0.5
chr19:45674087	T	C	I133T	missense_variant	missense_variant	17.05	427745	0	186	56	[427689,0]	56	[855434,56]	[0.9999345404388128,6.545956118715589E-5]	0.99957	0.5
chr19:45681740	G	A	E402E	Synonymous	synonymous_variant	14.55	427927	0	4	56	[427871,0]	56	[855798,56]	[0.9999345682791692,6.543172083088938E-5]	0.99999	0.50006
chr19:45674089	T	C	L134L	Synonymous	synonymous_variant	8.501	427773	0	158	50	[427723,0]	50	[855496,50]	[0.9999415577888272,5.8442211172748166E-5]	0.99963	0.50001
chr19:45677917	C	A	L312L	Synonymous	synonymous_variant	13.79	427902	0	29	44	[427858,0]	44	[855760,44]	[0.9999485863585588,5.141364144126459E-5]	0.99993	0.5
chr19:45676954	C	T	L213L	Synonymous	synonymous_variant	3.929	427925	0	6	42	[427883,0]	42	[855808,42]	[0.9999509259800199,4.9074019980136704E-5]	0.99999	0.5
chr19:45677333	G	C	A268A	Synonymous	synonymous_variant	15.25	427314	0	617	42	[427272,0]	42	[854586,42]	[0.9999508558109493,4.914418905067468E-5]	0.99856	0.50002
chr19:45681836	C	T	G434G	Synonymous	synonymous_variant	5.442	427918	0	13	38	[427880,0]	38	[855798,38]	[0.999955598969896,4.440103010389841E-5]	0.99997	0.5
chr19:45681932	C	A	C466*	pLoF	stop_gained	37	427883	0	48	33	[427850,0]	33	[855733,33]	[0.999961438056665,3.856194333497709E-5]	0.99989	0.5
chr19:45674707	A	G	I172V	missense_variant	missense_variant	24	427927	0	4	31	[427896,0]	31	[855823,31]	[0.9999637788688257,3.622113117424234E-5]	0.99999	0.5
chr19:45677359	T	A	V277D	missense_variant	missense_variant	27.9	427211	0	720	31	[427180,0]	31	[854391,31]	[0.9999637181626878,3.6281837312241494E-5]	0.99832	0.50002
chr19:45672871	C	T	R101C	missense_variant	missense_variant	25.9	427815	0	116	29	[427786,0]	29	[855601,29]	[0.9999661068452486,3.389315475146968E-5]	0.99973	0.5
chr19:45674786	G	A	G198D	missense_variant	missense_variant	11.95	427927	0	4	29	[427898,0]	29	[855825,29]	[0.9999661157159982,3.388428400171057E-5]	0.99999	0.50565
chr19:45674691	T	C	H166H	Synonymous	synonymous_variant	5.266	427929	0	2	28	[427901,0]	28	[855830,28]	[0.9999672842924878,3.2715707512227496E-5]	1	0.5
chr19:45677097	T	A	L261H	LoF_LoF	missense_variant	23.7	427931	0	0	27	[427904,0]	27	[855835,27]	[0.9999684528580542,3.154714194578098E-5]	1	0.5
chr19:45677360	C	T	V277V	Synonymous	synonymous_variant	15.51	427224	0	707	27	[427197,0]	27	[854421,27]	[0.9999684006516488,3.159934835121623E-5]	0.99835	0.5
chr19:45674772	G	GCTACCTCGACCTGGCCC	-194LPRPGX	pLoF	frameshift_variant	NA	427877	0	54	26	[427851,0]	26	[855728,26]	[0.9999696174367867,3.0382563213259886E-5]	0.99987	0.5
chr19:45676975	G	C	Q220H	missense_variant	missense_variant	23.8	427931	0	0	26	[427905,0]	26	[855836,26]	[0.9999696212707189,3.0378729281122423E-5]	1	0.5
chr19:45671326	G	A	D72N	missense_variant	missense_variant	19.66	427924	0	7	24	[427900,0]	24	[855824,24]	[0.9999719576373375,2.804236266252886E-5]	0.99998	0.5
chr19:45674767	C	G	R192G	missense_variant	missense_variant	18.14	427924	0	7	22	[427902,0]	22	[855826,22]	[0.9999742945008927,2.5705499107318123E-5]	0.99998	0.50001
chr19:45678223	C	T	F383F	Synonymous	synonymous_variant	13.17	427931	0	0	22	[427909,0]	22	[855840,22]	[0.9999742949213775,2.5705078622488205E-5]	1	0.5
chr19:45672897	G	A	W109*	pLoF	stop_gained	38	427913	0	18	20	[427893,0]	20	[855806,20]	[0.99997663076373,2.336923626998946E-5]	0.99996	0.5
chr19:45681899	G	A	G455G	Synonymous	synonymous_variant	9.458	427931	0	0	19	[427912,0]	19	[855843,19]	[0.9999778001593714,2.219984062851254E-5]	1	0.50002
chr19:45681760	A	G	H409R	missense_variant	missense_variant	14.83	427919	0	12	18	[427901,0]	18	[855820,18]	[0.9999789679822583,2.103201774167541E-5]	0.99997	0.5
chr19:45674814	G	A	A207A	Synonymous	synonymous_variant	1.797	427921	0	10	17	[427904,0]	17	[855825,17]	[0.999980136520526,1.9863479474015063E-5]	0.99998	0.5
chr19:45681618	C	G	S389R	missense_variant	missense_variant	27.9	427918	0	13	17	[427901,0]	17	[855819,17]	[0.9999801363812693,1.9863618730691393E-5]	0.99997	0.5
chr19:45672872	G	A	R101H	LoF_LoF	missense_variant	25.6	427852	0	79	16	[427836,0]	16	[855688,16]	[0.9999813019455326,1.8698054467432663E-5]	0.99982	0.5
chr19:45674136	C	T	L149L	Synonymous	synonymous_variant	0.773	427909	0	22	16	[427893,0]	16	[855802,16]	[0.9999813044362236,1.8695563776410406E-5]	0.99995	0.5
chr19:45681794	A	G	Q420Q	Synonymous	synonymous_variant	5.349	427922	0	9	16	[427906,0]	16	[855828,16]	[0.999981305004183,1.8694995816994685E-5]	0.99998	0.5
chr19:45670658	G	A	A32A	Synonymous	synonymous_variant	12.3	427911	0	20	15	[427896,0]	15	[855807,15]	[0.999982472990879,1.7527009121055548E-5]	0.99995	0.5
chr19:45674747	C	T	A185V	LoF_WT	missense_variant	8.217	427921	0	10	15	[427906,0]	15	[855827,15]	[0.9999824734004641,1.7526599535895645E-5]	0.99998	0.5
chr19:45677102	G	C	G263R	pLoF	missense_variant	32	427926	0	5	15	[427911,0]	15	[855837,15]	[0.9999824736052495,1.7526394750494243E-5]	0.99999	0.5
chr19:45674767	C	T	R192C	missense_variant	missense_variant	24.2	427924	0	7	14	[427910,0]	14	[855834,14]	[0.9999836419551136,1.6358044886475167E-5]	0.99998	0.5
chr19:45674779	C	T	R196*	pLoF	stop_gained	33	427928	0	3	14	[427914,0]	14	[855842,14]	[0.9999836421080182,1.635789198182872E-5]	0.99999	0.5
chr19:45674763	A	G	R190R	Synonymous	synonymous_variant	3.622	427930	0	1	13	[427917,0]	13	[855847,13]	[0.9999848105998644,1.5189400135536185E-5]	1	0.50001
chr19:45681729	G	A	V399M	LoF_LoF	missense_variant	33	427918	0	13	13	[427905,0]	13	[855823,13]	[0.9999848101739118,1.5189826088175772E-5]	0.99997	0.5
chr19:45681915	G	A	E461K	missense_variant	missense_variant	17.61	427931	0	0	13	[427918,0]	13	[855849,13]	[0.9999848106353595,1.5189364640561211E-5]	1	0.5
chr19:45674082	G	T	R131S	missense_variant	missense_variant	17.7	427561	0	370	12	[427549,0]	12	[855110,12]	[0.9999859669146625,1.4033085337530785E-5]	0.99914	0.50016
chr19:45674095	C	T	R136W	missense_variant	missense_variant	23.4	427718	0	213	12	[427706,0]	12	[855424,12]	[0.9999859720657068,1.4027934293155772E-5]	0.9995	0.50228
chr19:45674106	C	CA	-140X	pLoF	frameshift_variant	NA	427107	0	824	12	[427095,0]	12	[854202,12]	[0.9999859519979771,1.404800202291229E-5]	0.99807	0.5
chr19:45674108	T	C	M140T	missense_variant	missense_variant	22.5	427903	0	28	12	[427891,0]	12	[855794,12]	[0.9999859781305577,1.4021869442373621E-5]	0.99993	0.5
chr19:45674813	C	G	A207G	Synonymous	missense_variant	1.261	427920	0	11	12	[427908,0]	12	[855828,12]	[0.9999859786876052,1.4021312394840156E-5]	0.99997	0.50001
chr19:45676996	G	A	V227V	Synonymous	synonymous_variant	13.79	427926	0	5	12	[427914,0]	12	[855840,12]	[0.9999859788841996,1.4021115800395396E-5]	0.99999	0.5
chr19:45677083	C	T	F256F	Synonymous	synonymous_variant	13.08	427930	0	1	12	[427918,0]	12	[855848,12]	[0.9999859790152595,1.402098474049494E-5]	1	0.5
chr19:45681747	C	A	R405S	missense_variant	missense_variant	23.9	427921	0	10	12	[427909,0]	12	[855830,12]	[0.9999859787203713,1.4021279628716515E-5]	0.99998	0.50002
chr19:45672906	G	A	W112*	pLoF	stop_gained	39	427903	0	28	11	[427892,0]	11	[855795,11]	[0.9999871466196778,1.285338032217582E-5]	0.99993	0.50002
chr19:45674748	G	A	A185A	Synonymous	synonymous_variant	0.524	427926	0	5	11	[427915,0]	11	[855841,11]	[0.9999871473105163,1.2852689483695779E-5]	0.99999	0.5
chr19:45674780	G	A	R196Q	Synonymous	missense_variant	6.27	427929	0	2	11	[427918,0]	11	[855847,11]	[0.9999871474006202,1.285259937980366E-5]	1	0.5
chr19:45677068	C	T	S251S	Synonymous	synonymous_variant	8.681	427931	0	0	11	[427920,0]	11	[855851,11]	[0.9999871474606887,1.2852539311244102E-5]	1	0.50002
chr19:45677753	C	T	R300W	LoF_LoF	missense_variant	29.5	427781	0	150	11	[427770,0]	11	[855551,11]	[0.9999871429539882,1.2857046011861209E-5]	0.99965	0.5
chr19:45669569	G	A	G17R	missense_variant	missense_variant	18.21	427930	0	1	10	[427920,0]	10	[855850,10]	[0.9999883158460496,1.168415395041245E-5]	1	0.5
chr19:45674143	C	G	L152V	missense_variant	missense_variant	23.2	427883	0	48	10	[427873,0]	10	[855756,10]	[0.9999883145626257,1.168543737423548E-5]	0.99989	0.50001
chr19:45677099	C	G	L262V	missense_variant	missense_variant	14.81	427929	0	2	10	[427919,0]	10	[855848,10]	[0.9999883158187456,1.1684181254366962E-5]	1	0.50001
chr19:45677101	C	G	L262L	Synonymous	synonymous_variant	7.203	427930	0	1	10	[427920,0]	10	[855850,10]	[0.9999883158460496,1.168415395041245E-5]	1	0.50002
chr19:45677994	G	T	R338M	pLoF	missense_variant	35	427917	0	14	10	[427907,0]	10	[855824,10]	[0.9999883154910882,1.1684508911774947E-5]	0.99997	0.5
chr19:45681737	G	C	S401S	Synonymous	synonymous_variant	12.82	427929	0	2	10	[427919,0]	10	[855848,10]	[0.9999883158187456,1.1684181254366962E-5]	1	0.50024
chr19:45670679	G	A	W39*	pLoF	stop_gained	37	427925	0	6	9	[427916,0]	9	[855841,9]	[0.9999894841385757,1.051586142431501E-5]	0.99999	0.50007
chr19:45671366	C	T	P85L	missense_variant	missense_variant	28.8	427871	0	60	9	[427862,0]	9	[855733,9]	[0.9999894828114081,1.0517188591888677E-5]	0.99986	0.5
chr19:45671377	C	T	P89S	missense_variant	missense_variant	24.1	427684	0	247	9	[427675,0]	9	[855359,9]	[0.9999894782128862,1.0521787113850413E-5]	0.99942	0.5
chr19:45674113	A	ACTGTCG	T142TVA	NA	inframe_insertion	NA	427154	0	777	9	[427145,0]	9	[854299,9]	[0.9999894651577651,1.0534842234884843E-5]	0.99818	0.5
chr19:45674120	G	C	G144A	missense_variant	missense_variant	25.1	427899	0	32	9	[427890,0]	9	[855789,9]	[0.9999894834996109,1.0516500389110514E-5]	0.99993	0.5
chr19:45674752	A	G	I187V	missense_variant	missense_variant	15.93	427914	0	17	9	[427905,0]	9	[855819,9]	[0.9999894838682539,1.0516131746098515E-5]	0.99996	0.5
chr19:45676983	C	T	T223I	missense_variant	missense_variant	25.9	427927	0	4	9	[427918,0]	9	[855845,9]	[0.9999894841877236,1.0515812276392935E-5]	0.99999	0.5
chr19:45678117	C	T	P348L	missense_variant	missense_variant	29.7	427929	0	2	9	[427920,0]	9	[855849,9]	[0.9999894842368711,1.0515763128930267E-5]	1	0.51231
chr19:45678218	T	A	S382T	LoF_LoF	missense_variant	26.7	427929	0	2	9	[427920,0]	9	[855849,9]	[0.9999894842368711,1.0515763128930267E-5]	1	0.50011
chr19:45670636	C	G	T25R	WT_LoF	missense_variant	23.4	427764	0	167	8	[427756,0]	8	[855520,8]	[0.9999906490494759,9.350950524120776E-6]	0.99961	0.5
chr19:45670663	A	C	E34A	missense_variant	missense_variant	20.6	427888	0	43	8	[427880,0]	8	[855768,8]	[0.9999906517593389,9.34824066110758E-6]	0.9999	0.50003
chr19:45671286	C	A	G58G	pLoF	splice_region_variant	9.529	426823	0	1108	8	[426815,0]	8	[853638,8]	[0.9999906284338004,9.371566199572188E-6]	0.99741	0.5
chr19:45672858	A	G	A96A	Synonymous	synonymous_variant	2.423	427287	0	644	8	[427279,0]	8	[854566,8]	[0.9999906386105826,9.361389417417333E-6]	0.9985	0.5
chr19:45672865	G	T	V99F	missense_variant	missense_variant	24.5	427783	0	148	8	[427775,0]	8	[855558,8]	[0.9999906494647988,9.350535201258583E-6]	0.99965	0.50103
chr19:45674115	T	C	T142T	Synonymous	synonymous_variant	0.128	427916	0	15	8	[427908,0]	8	[855824,8]	[0.9999906523710261,9.347628973910768E-6]	0.99996	0.5
chr19:45674130	G	A	L147L	Synonymous	synonymous_variant	7.69	427912	0	19	8	[427904,0]	8	[855816,8]	[0.9999906522836471,9.347716352894987E-6]	0.99996	0.5
chr19:45671354	G	T	R81L	missense_variant	missense_variant	23.2	427899	0	32	7	[427892,0]	7	[855791,7]	[0.9999918204996974,8.179500302641511E-6]	0.99993	0.5
chr19:45674114	C	T	T142I	missense_variant	missense_variant	24	427904	0	27	7	[427897,0]	7	[855801,7]	[0.9999918205952737,8.179404726293748E-6]	0.99994	0.5
chr19:45677076	G	T	G254V	missense_variant	missense_variant	24.6	427928	0	3	7	[427921,0]	7	[855849,7]	[0.9999918210540091,8.17894599091436E-6]	0.99999	0.5
chr19:45677750	A	G	I299V	WT_WT	missense_variant	26.2	427911	0	20	7	[427904,0]	7	[855815,7]	[0.9999918207290769,8.179270923159255E-6]	0.99995	0.5
chr19:45678095	C	T	R341C	pLoF	missense_variant	32	427929	0	2	7	[427922,0]	7	[855851,7]	[0.9999918210731219,8.178926878056874E-6]	1	0.5
chr19:45681831	T	G	S433A	Synonymous	missense_variant	3.305	427929	0	2	7	[427922,0]	7	[855851,7]	[0.9999918210731219,8.178926878056874E-6]	1	0.5
chr19:45669554	C	G	R12G	missense_variant	missense_variant	17.01	427920	0	11	6	[427914,0]	6	[855834,6]	[0.9999929893438025,7.010656197420078E-6]	0.99997	0.5
chr19:45670726	C	T	P55L	missense_variant	missense_variant	22.6	427675	0	256	6	[427669,0]	6	[855344,6]	[0.9999929853276437,7.014672356345356E-6]	0.9994	0.50004
chr19:45672860	G	T	G97V	missense_variant	missense_variant	23.9	427679	0	252	6	[427673,0]	6	[855352,6]	[0.9999929853932505,7.014606749454614E-6]	0.99941	0.5009
chr19:45677713	C	G	C286W	pLoF	missense_variant	32	427817	0	114	6	[427811,0]	6	[855628,6]	[0.999992987655937,7.012344062998899E-6]	0.99973	0.50072
chr19:45678219	C	A	S382Y	LoF_LoF	missense_variant	26.4	427931	0	0	6	[427925,0]	6	[855856,6]	[0.999992989524012,7.010475987951328E-6]	1	0.5
chr19:45681878	G	C	S448S	Synonymous	synonymous_variant	0.818	427930	0	1	6	[427924,0]	6	[855854,6]	[0.9999929895076297,7.01049237024747E-6]	1	0.5
chr19:45669521	A	T	M1L	pLoF	start_lost	22.7	427931	0	0	5	[427926,0]	5	[855857,5]	[0.9999941579366767,5.842063323292774E-6]	1	0.5
chr19:45670659	G	T	G33W	missense_variant	missense_variant	24.3	427919	0	12	5	[427914,0]	5	[855833,5]	[0.9999941577728495,5.842227150465391E-6]	0.99997	0.50004
chr19:45671317	G	A	V69I	missense_variant	missense_variant	24.3	427898	0	33	5	[427893,0]	5	[855791,5]	[0.9999941574861299,5.8425138701279275E-6]	0.99992	0.5
chr19:45672864	C	T	F98F	Synonymous	synonymous_variant	0.249	427719	0	212	5	[427714,0]	5	[855433,5]	[0.9999941550410433,5.8449589566982064E-6]	0.9995	0.50004
chr19:45674119	G	A	G144S	LoF_LoF	missense_variant	27.6	427910	0	21	5	[427905,0]	5	[855815,5]	[0.9999941576499731,5.8423500268748105E-6]	0.99995	0.50004
chr19:45674699	G	T	R169I	missense_variant	missense_variant	27	427931	0	0	5	[427926,0]	5	[855857,5]	[0.9999941579366767,5.842063323292774E-6]	1	0.5
chr19:45674741	G	C	R183P	missense_variant	missense_variant	27.3	427929	0	2	5	[427924,0]	5	[855853,5]	[0.9999941579093728,5.842090627183481E-6]	1	0.5
chr19:45677011	G	C	T232T	Synonymous	synonymous_variant	11.75	427926	0	5	5	[427921,0]	5	[855847,5]	[0.9999941578684165,5.842131583498081E-6]	0.99999	0.50002
chr19:45677731	C	T	V292V	Synonymous	synonymous_variant	15.17	427899	0	32	5	[427894,0]	5	[855793,5]	[0.9999941574997838,5.842500216172508E-6]	0.99993	0.50001
chr19:45677765	C	T	L304F	missense_variant	missense_variant	23.3	427875	0	56	5	[427870,0]	5	[855745,5]	[0.9999941571720713,5.8428279287174995E-6]	0.99987	0.50002
chr19:45678175	C	A	G367G	Synonymous	synonymous_variant	3.797	427931	0	0	5	[427926,0]	5	[855857,5]	[0.9999941579366767,5.842063323292774E-6]	1	0.5
chr19:45681620	T	C	V390A	missense_variant	missense_variant	24.3	427929	0	2	5	[427924,0]	5	[855853,5]	[0.9999941579093728,5.842090627183481E-6]	1	0.50001
chr19:45681639	CAAG	C	K397-	NA	inframe_deletion	NA	427044	84	803	5	[427039,0]	5	[854083,5]	[0.9999941458023061,5.854197693914445E-6]	0.99793	0.50002
chr19:45681870	T	C	L446L	Synonymous	synonymous_variant	7.182	427890	0	41	5	[427885,0]	5	[855775,5]	[0.9999941573768959,5.8426231040688025E-6]	0.9999	0.5
chr19:45681883	C	G	T450S	Synonymous	missense_variant	4.613	427928	0	3	5	[427923,0]	5	[855851,5]	[0.9999941578957208,5.842104279224543E-6]	0.99999	0.50002
chr19:45669587	G	A	A23T	missense_variant	missense_variant	23.5	427930	0	1	4	[427926,0]	4	[855856,4]	[0.9999953263384198,4.673661580164981E-6]	1	0.50007
chr19:45670734	G	C	G58R	pLoF	missense_variant	36	427430	0	501	4	[427426,0]	4	[854856,4]	[0.9999953208712538,4.679128746227453E-6]	0.99883	0.52078
chr19:45672918	A	G	T116T	Synonymous	synonymous_variant	2.903	427832	0	99	4	[427828,0]	4	[855660,4]	[0.9999953252678622,4.674732137848501E-6]	0.99977	0.5
chr19:45674081	G	T	R131M	Synonymous	missense_variant	7.337	427589	0	342	4	[427585,0]	4	[855174,4]	[0.9999953226111991,4.6773888009279935E-6]	0.9992	0.50003
chr19:45674820	G	A	W209*	pLoF	stop_gained	36	427928	0	3	4	[427924,0]	4	[855852,4]	[0.9999953263165766,4.673683423379634E-6]	0.99999	0.5
chr19:45677021	G	T	V236L	pLoF	missense_variant	31	427917	0	14	4	[427913,0]	4	[855830,4]	[0.9999953261964353,4.673803564709979E-6]	0.99997	0.74651
chr19:45677043	G	A	S243N	missense_variant	missense_variant	18.41	427919	0	12	4	[427915,0]	4	[855834,4]	[0.9999953262182796,4.673781720372313E-6]	0.99997	0.5
chr19:45677776	C	T	I307I	Synonymous	synonymous_variant	15.1	427756	0	175	4	[427752,0]	4	[855508,4]	[0.999995324437296,4.675562703971423E-6]	0.99959	0.5
chr19:45677941	TCTC	T	L321-	NA	inframe_deletion	NA	427634	12	285	4	[427630,0]	4	[855264,4]	[0.9999953231034016,4.676896598493104E-6]	0.99931	0.5
chr19:45677947	G	T	L322L	Synonymous	synonymous_variant	11.51	427912	0	19	4	[427908,0]	4	[855820,4]	[0.9999953261418235,4.673858176447494E-6]	0.99996	0.5
chr19:45677958	G	C	R326T	missense_variant	missense_variant	26.6	427917	0	14	4	[427913,0]	4	[855830,4]	[0.9999953261964353,4.673803564709979E-6]	0.99997	0.5
chr19:45677966	C	A	Q329K	missense_variant	missense_variant	25.9	427912	0	19	4	[427908,0]	4	[855820,4]	[0.9999953261418235,4.673858176447494E-6]	0.99996	0.5
chr19:45678099	C	A	S342Y	missense_variant	missense_variant	28.3	427931	0	0	4	[427927,0]	4	[855858,4]	[0.9999953263493414,4.673650658634219E-6]	1	0.5
chr19:45678105	T	G	L344R	pLoF	missense_variant	32	427931	0	0	4	[427927,0]	4	[855858,4]	[0.9999953263493414,4.673650658634219E-6]	1	0.50684
chr19:45678199	C	T	G375G	Synonymous	synonymous_variant	15.07	427931	0	0	4	[427927,0]	4	[855858,4]	[0.9999953263493414,4.673650658634219E-6]	1	0.5
chr19:45681766	GC	G	R411X	pLoF	frameshift_variant	NA	427814	1	116	4	[427810,0]	4	[855624,4]	[0.9999953250711758,4.674928824208652E-6]	0.99973	0.5
chr19:45681845	G	T	P437P	Synonymous	synonymous_variant	0.364	427930	0	1	4	[427926,0]	4	[855856,4]	[0.9999953263384198,4.673661580164981E-6]	1	0.5
chr19:45681867	G	A	G445S	Synonymous	missense_variant	5.594	427930	0	1	4	[427926,0]	4	[855856,4]	[0.9999953263384198,4.673661580164981E-6]	1	0.5
chr19:45681877	C	T	S448L	Synonymous	missense_variant	1.811	427930	0	1	4	[427926,0]	4	[855856,4]	[0.9999953263384198,4.673661580164981E-6]	1	0.50022
chr19:45669568	C	A	C16*	pLoF	stop_gained	36	427928	0	3	3	[427925,0]	3	[855853,3]	[0.9999964947374325,3.5052625675347255E-6]	0.99999	0.5
chr19:45670654	C	A	T31K	missense_variant	missense_variant	23.3	427889	0	42	3	[427886,0]	3	[855775,3]	[0.9999964944179448,3.5055820551591653E-6]	0.9999	0.5
chr19:45670661	G	A	G33G	Synonymous	synonymous_variant	10.86	427904	0	27	3	[427901,0]	3	[855805,3]	[0.9999964945408316,3.505459168411606E-6]	0.99994	0.50001
chr19:45671296	A	G	N62D	missense_variant	missense_variant	29.5	427844	0	87	3	[427841,0]	3	[855685,3]	[0.9999964940492329,3.505950767102028E-6]	0.9998	0.5
chr19:45671361	C	T	S83S	Synonymous	synonymous_variant	16	427889	0	42	3	[427886,0]	3	[855775,3]	[0.9999964944179448,3.5055820551591653E-6]	0.9999	0.50027
chr19:45672859	G	A	G97S	missense_variant	missense_variant	23.2	427596	0	335	3	[427593,0]	3	[855189,3]	[0.9999964920158281,3.507984171975416E-6]	0.99922	0.5
chr19:45672946	G	T	A126S	Synonymous	missense_variant	8.479	425830	0	2101	3	[425827,0]	3	[851657,3]	[0.999996477467534,3.522532466007562E-6]	0.99509	0.50368
chr19:45672947	C	G	A126G	Synonymous	missense_variant	7.014	425415	0	2516	3	[425412,0]	3	[850827,3]	[0.99999647403124,3.525968759916787E-6]	0.99412	0.50001
chr19:45674078	A	G	Q130R	missense_variant	missense_variant	21.6	427547	0	384	3	[427544,0]	3	[855091,3]	[0.9999964916137875,3.50838621250997E-6]	0.9991	0.50006
chr19:45674090	T	A	L134*	pLoF	stop_gained	40	427790	0	141	3	[427787,0]	3	[855577,3]	[0.9999964936066762,3.5063933238271116E-6]	0.99967	0.50003
chr19:45674118	C	T	V143V	Synonymous	synonymous_variant	1.097	427902	0	29	3	[427899,0]	3	[855801,3]	[0.9999964945244472,3.5054755528134947E-6]	0.99993	0.50002
chr19:45674686	C	G	L165V	missense_variant	missense_variant	24	427930	0	1	3	[427927,0]	3	[855857,3]	[0.9999964947538149,3.505246185123735E-6]	1	0.5
chr19:45674761	C	T	R190*	pLoF	stop_gained	33	427924	0	7	3	[427921,0]	3	[855845,3]	[0.9999964947046672,3.5052953328161075E-6]	0.99998	0.50318
chr19:45676968	C	T	T218M	missense_variant	missense_variant	23.2	427927	0	4	3	[427924,0]	3	[855851,3]	[0.9999964947292412,3.5052707587976456E-6]	0.99999	0.5
chr19:45677380	C	T	T284M	missense_variant	missense_variant	24.3	424739	0	3192	3	[424736,0]	3	[849475,3]	[0.9999964684194294,3.5315805706563326E-6]	0.99254	0.5
chr19:45677748	T	C	I298T	missense_variant	missense_variant	29.9	427906	0	25	3	[427903,0]	3	[855809,3]	[0.9999964945572158,3.505442784162877E-6]	0.99994	0.5
chr19:45678090	T	A	L339Q	pLoF	missense_variant	33	427931	0	0	3	[427928,0]	3	[855859,3]	[0.999996494762006,3.505237993975664E-6]	1	0.19308
chr19:45678102	C	G	T343R	missense_variant	missense_variant	27.5	427931	0	0	3	[427928,0]	3	[855859,3]	[0.999996494762006,3.505237993975664E-6]	1	0.50005
chr19:45678182	C	A	R370S	missense_variant	missense_variant	26.8	427931	0	0	3	[427928,0]	3	[855859,3]	[0.999996494762006,3.505237993975664E-6]	1	0.50013
chr19:45678193	G	T	K373N	missense_variant	missense_variant	22.3	427931	0	0	3	[427928,0]	3	[855859,3]	[0.999996494762006,3.505237993975664E-6]	1	0.50005
chr19:45678219	C	G	S382C	missense_variant	missense_variant	26.9	427931	0	0	3	[427928,0]	3	[855859,3]	[0.999996494762006,3.505237993975664E-6]	1	0.5
chr19:45681755	G	T	W407C	pLoF	missense_variant	32	427929	0	2	3	[427926,0]	3	[855855,3]	[0.9999964947456237,3.505254376310089E-6]	1	0.50019
chr19:45681762	T	C	C410R	missense_variant	missense_variant	19.98	427931	0	0	3	[427928,0]	3	[855859,3]	[0.999996494762006,3.505237993975664E-6]	1	0.5
chr19:45681765	C	T	R411C	missense_variant	missense_variant	25.2	427927	0	4	3	[427924,0]	3	[855851,3]	[0.9999964947292412,3.5052707587976456E-6]	0.99999	0.50005
chr19:45681840	G	A	G436S	missense_variant	missense_variant	21.3	427931	0	0	3	[427928,0]	3	[855859,3]	[0.999996494762006,3.505237993975664E-6]	1	0.50003
chr19:45681889	C	G	P452R	missense_variant	missense_variant	15.43	427930	0	1	3	[427927,0]	3	[855857,3]	[0.9999964947538149,3.505246185123735E-6]	1	0.5
chr19:45681903	G	A	E457K	missense_variant	missense_variant	23	427931	0	0	3	[427928,0]	3	[855859,3]	[0.999996494762006,3.505237993975664E-6]	1	0.50024
chr19:45670731	T	A	S57T	Synonymous	missense_variant	4.498	427545	0	386	2	[427543,0]	2	[855088,2]	[0.9999976610649172,2.3389350828567753E-6]	0.9991	0.5
chr19:45671295	T	G	C61W	missense_variant	missense_variant	24.8	427830	0	101	2	[427828,0]	2	[855658,2]	[0.9999976626230045,2.3373769955356098E-6]	0.99976	0.5
chr19:45671298	C	T	N62N	Synonymous	synonymous_variant	13.38	427835	0	96	2	[427833,0]	2	[855668,2]	[0.9999976626503208,2.3373496791987567E-6]	0.99978	0.50004
chr19:45671309	A	G	D66G	pLoF	missense_variant	33	427899	0	32	2	[427897,0]	2	[855796,2]	[0.9999976629999136,2.3370000864690033E-6]	0.99993	0.70782
chr19:45671388	C	T	H92H	Synonymous	synonymous_variant	4.275	427292	0	639	2	[427290,0]	2	[854582,2]	[0.9999976596800314,2.3403199685461E-6]	0.99851	0.50008
chr19:45672860	G	A	G97D	missense_variant	missense_variant	23	427678	0	253	2	[427676,0]	2	[855354,2]	[0.999997661792283,2.338207717020749E-6]	0.99941	0.5
chr19:45672868	C	T	L100F	missense_variant	missense_variant	13.33	427821	0	110	2	[427819,0]	2	[855640,2]	[0.9999976625738335,2.337426166550964E-6]	0.99974	0.5
chr19:45672876	G	C	Q102H	Synonymous	missense_variant	0.748	427851	0	80	2	[427849,0]	2	[855700,2]	[0.9999976627377288,2.3372622712112395E-6]	0.99981	0.5
chr19:45672891	C	T	G107G	Synonymous	synonymous_variant	9.679	427896	0	35	2	[427894,0]	2	[855790,2]	[0.9999976629835287,2.3370164712920895E-6]	0.99992	0.5
chr19:45672902	T	A	L111H	missense_variant	missense_variant	22.4	427900	0	31	2	[427898,0]	2	[855798,2]	[0.9999976630053751,2.3369946249123627E-6]	0.99993	0.5
chr19:45672917	C	T	T116I	missense_variant	missense_variant	22.4	427843	0	88	2	[427841,0]	2	[855684,2]	[0.9999976626940256,2.3373059743878012E-6]	0.99979	0.5005
chr19:45674095	C	G	R136G	missense_variant	missense_variant	24.9	427721	0	210	2	[427719,0]	2	[855440,2]	[0.9999976620273496,2.337972650395936E-6]	0.99951	0.5
chr19:45674096	G	A	R136Q	missense_variant	missense_variant	22.6	427770	0	161	2	[427768,0]	2	[855538,2]	[0.9999976622951586,2.3377048413867266E-6]	0.99962	0.5
chr19:45674108	T	G	M140R	missense_variant	missense_variant	27.2	427903	0	28	2	[427901,0]	2	[855804,2]	[0.9999976630217596,2.336978240395604E-6]	0.99993	0.5
chr19:45674140	A	T	T151S	missense_variant	missense_variant	12.21	427900	0	31	2	[427898,0]	2	[855798,2]	[0.9999976630053751,2.3369946249123627E-6]	0.99993	0.5
chr19:45674685	G	A	R164R	Synonymous	synonymous_variant	1.293	427924	0	7	2	[427922,0]	2	[855846,2]	[0.9999976631364448,2.3368635552107385E-6]	0.99998	0.50239
chr19:45674768	G	A	R192H	missense_variant	missense_variant	22.8	427898	0	33	2	[427896,0]	2	[855794,2]	[0.9999976629944519,2.337005548051171E-6]	0.99992	0.5
chr19:45674819	G	A	W209*	pLoF	stop_gained	37	427928	0	3	2	[427926,0]	2	[855854,2]	[0.9999976631582883,2.336841711689817E-6]	0.99999	0.50019
chr19:45676965	G	T	R217L	missense_variant	missense_variant	27.4	427925	0	6	2	[427923,0]	2	[855848,2]	[0.9999976631419057,2.336858094292224E-6]	0.99999	0.5
chr19:45676991	T	A	C226S	missense_variant	missense_variant	24.1	427927	0	4	2	[427925,0]	2	[855852,2]	[0.9999976631528275,2.3368471725317637E-6]	0.99999	0.50002
chr19:45676995	T	A	V227E	pLoF	missense_variant	32	427924	0	7	2	[427922,0]	2	[855846,2]	[0.9999976631364448,2.3368635552107385E-6]	0.99998	0.5
chr19:45677047	C	T	L244L	Synonymous	synonymous_variant	5.87	427928	0	3	2	[427926,0]	2	[855854,2]	[0.9999976631582883,2.336841711689817E-6]	0.99999	0.5
chr19:45677324	G	A	G265G	pLoF	splice_region_variant	19.52	426970	0	961	2	[426968,0]	2	[853938,2]	[0.999997657915076,2.3420849239993443E-6]	0.99775	0.5
chr19:45677325	G	C	A266P	missense_variant	missense_variant	27.1	426832	0	1099	2	[426830,0]	2	[853662,2]	[0.9999976571578514,2.3428421486673915E-6]	0.99743	0.5
chr19:45677336	T	C	L269L	Synonymous	synonymous_variant	15.19	427196	0	735	2	[427194,0]	2	[854390,2]	[0.999997659154112,2.340845888070113E-6]	0.99828	0.50004
chr19:45677363	G	A	R278R	Synonymous	synonymous_variant	15.47	426737	0	1194	2	[426735,0]	2	[853472,2]	[0.9999976566362888,2.343363711138242E-6]	0.99721	0.5
chr19:45677747	A	G	I298V	pLoF	missense_variant	33	427909	0	22	2	[427907,0]	2	[855816,2]	[0.999997663054528,2.3369454720513008E-6]	0.99995	0.5
chr19:45678142	G	A	V356V	Synonymous	synonymous_variant	14.36	427931	0	0	2	[427929,0]	2	[855860,2]	[0.9999976631746706,2.3368253293171093E-6]	1	0.5
chr19:45678157	A	G	T361T	Synonymous	synonymous_variant	7.317	427931	0	0	2	[427929,0]	2	[855860,2]	[0.9999976631746706,2.3368253293171093E-6]	1	0.50001
chr19:45678192	A	G	K373R	missense_variant	missense_variant	23.1	427931	0	0	2	[427929,0]	2	[855860,2]	[0.9999976631746706,2.3368253293171093E-6]	1	0.5
chr19:45678208	C	G	I378M	WT_GoF	missense_variant	24.3	427930	0	1	2	[427928,0]	2	[855858,2]	[0.9999976631692099,2.3368307900824903E-6]	1	0.5
chr19:45678216	G	C	S381T	missense_variant	missense_variant	23	427930	0	1	2	[427928,0]	2	[855858,2]	[0.9999976631692099,2.3368307900824903E-6]	1	0.5
chr19:45681731	G	A	V399V	pLoF	splice_region_variant	16.23	427921	0	10	2	[427919,0]	2	[855840,2]	[0.9999976631200619,2.3368799381194192E-6]	0.99998	0.5
chr19:45681744	C	A	R404S	missense_variant	missense_variant	24.5	427919	0	12	2	[427917,0]	2	[855836,2]	[0.9999976631091398,2.3368908601861566E-6]	0.99997	0.5
chr19:45681778	G	A	S415N	missense_variant	missense_variant	17.62	427928	0	3	2	[427926,0]	2	[855854,2]	[0.9999976631582883,2.336841711689817E-6]	0.99999	0.5
chr19:45681785	C	T	G417G	Synonymous	synonymous_variant	8.103	427925	0	6	2	[427923,0]	2	[855848,2]	[0.9999976631419057,2.336858094292224E-6]	0.99999	0.5
chr19:45681802	T	C	L423P	Synonymous	missense_variant	8.387	427926	0	5	2	[427924,0]	2	[855850,2]	[0.9999976631473666,2.3368526333992325E-6]	0.99999	0.5
chr19:45681806	G	A	P424P	Synonymous	synonymous_variant	4.626	427930	0	1	2	[427928,0]	2	[855858,2]	[0.9999976631692099,2.3368307900824903E-6]	1	0.5
chr19:45681811	G	T	R426L	Synonymous	missense_variant	6.767	427924	0	7	2	[427922,0]	2	[855846,2]	[0.9999976631364448,2.3368635552107385E-6]	0.99998	0.5
chr19:45681821	G	C	R429R	Synonymous	synonymous_variant	8.693	427923	0	8	2	[427921,0]	2	[855844,2]	[0.9999976631309838,2.3368690161547756E-6]	0.99998	0.5
chr19:45681834	G	T	G434C	missense_variant	missense_variant	16.38	427930	0	1	2	[427928,0]	2	[855858,2]	[0.9999976631692099,2.3368307900824903E-6]	1	0.50003
chr19:45681835	G	C	G434A	missense_variant	missense_variant	12.64	427925	0	6	2	[427923,0]	2	[855848,2]	[0.9999976631419057,2.336858094292224E-6]	0.99999	0.5
chr19:45681844	C	T	P437L	missense_variant	missense_variant	12.95	427928	0	3	2	[427926,0]	2	[855854,2]	[0.9999976631582883,2.336841711689817E-6]	0.99999	0.50001
chr19:45681851	G	A	E439E	Synonymous	synonymous_variant	4.027	427929	0	2	2	[427927,0]	2	[855856,2]	[0.9999976631637492,2.3368362508733924E-6]	1	0.50004
chr19:45681854	C	T	V440V	Synonymous	synonymous_variant	4.794	427930	0	1	2	[427928,0]	2	[855858,2]	[0.9999976631692099,2.3368307900824903E-6]	1	0.5
chr19:45681863	C	A	S443R	missense_variant	missense_variant	13.29	427930	0	1	2	[427928,0]	2	[855858,2]	[0.9999976631692099,2.3368307900824903E-6]	1	0.5
chr19:45681868	G	A	G445D	Synonymous	missense_variant	8.622	427931	0	0	2	[427929,0]	2	[855860,2]	[0.9999976631746706,2.3368253293171093E-6]	1	0.50021
chr19:45681931	G	A	C466Y	missense_variant	missense_variant	24.4	427918	0	13	2	[427916,0]	2	[855834,2]	[0.9999976631036788,2.336896321257811E-6]	0.99997	0.50003
chr19:45669521	A	ATGACTACCT	M1MTTL	NA	inframe_insertion	NA	427893	0	38	1	[427892,0]	1	[855785,1]	[0.9999988314835718,1.1685164281724637E-6]	0.99991	0.50003
chr19:45669559	C	G	L13L	Synonymous	synonymous_variant	5.755	427931	0	0	1	[427930,0]	1	[855861,1]	[0.9999988315873354,1.1684126646585547E-6]	1	0.50006
chr19:45669565	G	T	L15L	Synonymous	synonymous_variant	8.856	427930	0	1	1	[427929,0]	1	[855859,1]	[0.999998831584605,1.1684153950412452E-6]	1	0.50388
chr19:45669569	G	C	G17R	missense_variant	missense_variant	18.1	427930	0	1	1	[427929,0]	1	[855859,1]	[0.999998831584605,1.1684153950412452E-6]	1	0.5
chr19:45669569	G	T	G17W	missense_variant	missense_variant	23.1	427930	0	1	1	[427929,0]	1	[855859,1]	[0.999998831584605,1.1684153950412452E-6]	1	0.5
chr19:45669576	T	C	L19P	missense_variant	missense_variant	21.4	427931	0	0	1	[427930,0]	1	[855861,1]	[0.9999988315873354,1.1684126646585547E-6]	1	0.5
chr19:45669578	C	T	L20F	missense_variant	missense_variant	18.31	427928	0	3	1	[427927,0]	1	[855855,1]	[0.9999988315791442,1.1684208558449084E-6]	0.99999	0.5005
chr19:45669580	C	G	L20L	Synonymous	synonymous_variant	9.468	427930	0	1	1	[427929,0]	1	[855859,1]	[0.999998831584605,1.1684153950412452E-6]	1	0.5
chr19:45669585	G	A	R22K	missense_variant	missense_variant	20.3	427931	0	0	1	[427930,0]	1	[855861,1]	[0.9999988315873354,1.1684126646585547E-6]	1	0.5
chr19:45670642	C	T	S27F	missense_variant	missense_variant	22.6	427866	0	65	1	[427865,0]	1	[855731,1]	[0.9999988314098339,1.1685901660800345E-6]	0.99985	0.5
chr19:45670644	A	G	K28E	missense_variant	missense_variant	16.05	427837	0	94	1	[427836,0]	1	[855673,1]	[0.9999988313306236,1.168669376421394E-6]	0.99978	0.50027
chr19:45670645	A	T	K28M	missense_variant	missense_variant	21.2	427741	0	190	1	[427740,0]	1	[855481,1]	[0.9999988310683334,1.1689316665926343E-6]	0.99956	0.50021
chr19:45670662	G	A	E34K	missense_variant	missense_variant	23	427914	0	17	1	[427913,0]	1	[855827,1]	[0.9999988315409171,1.168459082899835E-6]	0.99996	0.5
chr19:45670665	C	T	L35L	Synonymous	synonymous_variant	14.17	427908	0	23	1	[427907,0]	1	[855815,1]	[0.9999988315245333,1.1684754666891014E-6]	0.99995	0.5
chr19:45670666	T	A	L35Q	missense_variant	missense_variant	26.9	427910	0	21	1	[427909,0]	1	[855819,1]	[0.9999988315299946,1.168470005374962E-6]	0.99995	0.5
chr19:45670675	G	A	R38H	missense_variant	missense_variant	24.6	427920	0	11	1	[427919,0]	1	[855839,1]	[0.9999988315573004,1.168442699570013E-6]	0.99997	0.5
chr19:45670680	G	A	E40K	missense_variant	missense_variant	19.39	427927	0	4	1	[427926,0]	1	[855853,1]	[0.9999988315764138,1.1684235862658819E-6]	0.99999	0.50001
chr19:45670689	C	T	R43C	missense_variant	missense_variant	26.7	427909	0	22	1	[427908,0]	1	[855817,1]	[0.999998831527264,1.1684727360256504E-6]	0.99995	0.13034
chr19:45670690	G	A	R43H	missense_variant	missense_variant	23.6	427901	0	30	1	[427900,0]	1	[855801,1]	[0.9999988315054184,1.1684945816906248E-6]	0.99993	0.5
chr19:45670695	G	A	E45K	missense_variant	missense_variant	24.3	427927	0	4	1	[427926,0]	1	[855853,1]	[0.9999988315764138,1.1684235862658819E-6]	0.99999	0.50001
chr19:45670698	T	G	C46G	pLoF	missense_variant	32	427907	0	24	1	[427906,0]	1	[855813,1]	[0.9999988315218027,1.1684781973653153E-6]	0.99994	0.5
chr19:45670703	G	A	Q47Q	Synonymous	synonymous_variant	11.23	427907	0	24	1	[427906,0]	1	[855813,1]	[0.9999988315218027,1.1684781973653153E-6]	0.99994	0.5
chr19:45670717	C	T	A52V	missense_variant	missense_variant	14.79	427808	0	123	1	[427807,0]	1	[855615,1]	[0.9999988312514025,1.168748597501683E-6]	0.99971	0.5
chr19:45671299	G	C	G63R	missense_variant	missense_variant	21.1	427848	0	83	1	[427847,0]	1	[855695,1]	[0.9999988313606701,1.1686393298554628E-6]	0.99981	0.5
chr19:45671300	G	T	G63V	missense_variant	missense_variant	28	427848	0	83	1	[427847,0]	1	[855695,1]	[0.9999988313606701,1.1686393298554628E-6]	0.99981	0.50001
chr19:45671308	G	A	D66N	pLoF	missense_variant	32	427902	0	29	1	[427901,0]	1	[855803,1]	[0.999998831508149,1.1684918509378315E-6]	0.99993	0.50003
chr19:45671313	G	C	M67I	missense_variant	missense_variant	24.3	427904	0	27	1	[427903,0]	1	[855807,1]	[0.9999988315136106,1.1684863894705355E-6]	0.99994	0.50001
chr19:45671314	T	C	Y68H	pLoF	missense_variant	32	427912	0	19	1	[427911,0]	1	[855823,1]	[0.9999988315354559,1.1684645441118734E-6]	0.99996	0.5018
chr19:45671315	A	T	Y68F	missense_variant	missense_variant	24.9	427909	0	22	1	[427908,0]	1	[855817,1]	[0.999998831527264,1.1684727360256504E-6]	0.99995	0.5
chr19:45671316	C	G	Y68*	pLoF	stop_gained	35	427898	0	33	1	[427897,0]	1	[855795,1]	[0.999998831497226,1.1685027740255855E-6]	0.99992	0.5
chr19:45671321	G	T	C70F	pLoF	missense_variant	32	427908	0	23	1	[427907,0]	1	[855815,1]	[0.9999988315245333,1.1684754666891014E-6]	0.99995	0.5
chr19:45671325	G	A	W71*	pLoF	stop_gained	39	427928	0	3	1	[427927,0]	1	[855855,1]	[0.9999988315791442,1.1684208558449084E-6]	0.99999	0.50055
chr19:45671341	A	C	N77H	missense_variant	missense_variant	26.9	427925	0	6	1	[427924,0]	1	[855849,1]	[0.9999988315709528,1.168429047146112E-6]	0.99999	0.5
chr19:45671347	A	T	T79S	missense_variant	missense_variant	23.9	427917	0	14	1	[427916,0]	1	[855833,1]	[0.9999988315491088,1.1684508911774947E-6]	0.99997	0.5
chr19:45671358	G	A	A82A	Synonymous	synonymous_variant	9.001	427886	0	45	1	[427885,0]	1	[855771,1]	[0.9999988314644555,1.168535544514193E-6]	0.99989	0.5
chr19:45671379	C	CT	-90X	pLoF	frameshift_variant	NA	423938	0	3993	1	[423937,0]	1	[847875,1]	[0.999998820582255,1.1794177450476248E-6]	0.99067	0.5
chr19:45672873	C	G	R101R	Synonymous	synonymous_variant	5.162	427854	0	77	1	[427853,0]	1	[855707,1]	[0.9999988313770586,1.1686229414706886E-6]	0.99982	0.5
chr19:45672889	G	A	G107S	missense_variant	missense_variant	26.6	427918	0	13	1	[427917,0]	1	[855835,1]	[0.9999988315518393,1.1684481606289056E-6]	0.99997	0.5
chr19:45672891	C	A	G107G	Synonymous	synonymous_variant	9.376	427887	0	44	1	[427886,0]	1	[855773,1]	[0.9999988314671864,1.1685328135699378E-6]	0.9999	0.5
chr19:45672894	A	C	Q108H	Synonymous	missense_variant	1.117	427881	0	50	1	[427880,0]	1	[855761,1]	[0.9999988314508006,1.1685491994269435E-6]	0.99988	0.5
chr19:45672910	G	A	D114N	missense_variant	missense_variant	23.6	427896	0	35	1	[427895,0]	1	[855791,1]	[0.9999988314917644,1.1685082356460448E-6]	0.99992	0.5
chr19:45672912	C	A	D114E	missense_variant	missense_variant	22.4	427860	0	71	1	[427859,0]	1	[855719,1]	[0.9999988313934465,1.1686065535455522E-6]	0.99983	0.5
chr19:45672930	C	T	N120N	Synonymous	synonymous_variant	7.417	427674	0	257	1	[427673,0]	1	[855347,1]	[0.9999988308852069,1.1691147930432994E-6]	0.9994	0.5
chr19:45674076	C	A	D129E	missense_variant	missense_variant	12.66	427337	0	594	1	[427336,0]	1	[854673,1]	[0.9999988299632374,1.1700367625550795E-6]	0.99861	0.5
chr19:45674077	C	G	Q130E	missense_variant	missense_variant	15.4	427433	0	498	1	[427432,0]	1	[854865,1]	[0.9999988302260238,1.1697739762723046E-6]	0.99884	0.5
chr19:45674090	T	G	L134W	missense_variant	missense_variant	29.1	427792	0	139	1	[427791,0]	1	[855583,1]	[0.9999988312076897,1.168792310281632E-6]	0.99968	0.5
chr19:45674109	G	T	M140I	missense_variant	missense_variant	17.78	427902	0	29	1	[427901,0]	1	[855803,1]	[0.999998831508149,1.1684918509378315E-6]	0.99993	0.5
chr19:45674128	C	T	L147L	Synonymous	synonymous_variant	1.073	427905	0	26	1	[427904,0]	1	[855809,1]	[0.9999988315163413,1.1684836587560323E-6]	0.99994	0.5
chr19:45674153	C	A	A155D	missense_variant	missense_variant	26.5	427826	0	105	1	[427825,0]	1	[855651,1]	[0.9999988313005754,1.1686994245324034E-6]	0.99975	0.50003
chr19:45674160	C	T	L157L	Synonymous	synonymous_variant	13.35	427828	0	103	1	[427827,0]	1	[855655,1]	[0.9999988313060388,1.1686939611245642E-6]	0.99976	0.5
chr19:45674161	A	G	I158V	missense_variant	missense_variant	21.2	427814	0	117	1	[427813,0]	1	[855627,1]	[0.999998831267794,1.168732206052163E-6]	0.99973	0.50001
chr19:45674162	T	C	I158T	missense_variant	missense_variant	24	427826	0	105	1	[427825,0]	1	[855651,1]	[0.9999988313005754,1.1686994245324034E-6]	0.99975	0.5
chr19:45674163	C	T	I158I	Synonymous	synonymous_variant	14.8	427787	0	144	1	[427786,0]	1	[855573,1]	[0.9999988311940288,1.1688059711959457E-6]	0.99966	0.5
chr19:45674169	T	C	S160S	Synonymous	synonymous_variant	7.718	427767	0	164	1	[427766,0]	1	[855533,1]	[0.9999988311393819,1.1688606180467404E-6]	0.99962	0.5
chr19:45674171	T	C	L161S	missense_variant	missense_variant	11.11	427762	0	169	1	[427761,0]	1	[855523,1]	[0.9999988311257194,1.1688742805578803E-6]	0.99961	0.5
chr19:45674172	G	A	L161L	Synonymous	synonymous_variant	6.911	427727	0	204	1	[427726,0]	1	[855453,1]	[0.9999988310300729,1.1689699270796558E-6]	0.99952	0.5
chr19:45674687	T	A	L165Q	missense_variant	missense_variant	25.1	427931	0	0	1	[427930,0]	1	[855861,1]	[0.9999988315873354,1.1684126646585547E-6]	1	0.5
chr19:45674687	T	C	L165P	missense_variant	missense_variant	25.6	427931	0	0	1	[427930,0]	1	[855861,1]	[0.9999988315873354,1.1684126646585547E-6]	1	0.5
chr19:45674693	G	A	C167Y	missense_variant	missense_variant	25.8	427929	0	2	1	[427928,0]	1	[855857,1]	[0.9999988315818745,1.1684181254366962E-6]	1	0.5
chr19:45674698	A	C	R169R	Synonymous	synonymous_variant	8.102	427930	0	1	1	[427929,0]	1	[855859,1]	[0.999998831584605,1.1684153950412452E-6]	1	0.50002
chr19:45674703	CTA	C	Y171X	pLoF	frameshift_variant	NA	427868	1	62	1	[427867,0]	1	[855735,1]	[0.9999988314152963,1.1685847036936626E-6]	0.99985	0.5
chr19:45674737	C	T	L182L	Synonymous	synonymous_variant	7.82	427923	0	8	1	[427922,0]	1	[855845,1]	[0.999998831565492,1.1684345080773878E-6]	0.99998	0.5
chr19:45674753	T	A	I187N	missense_variant	missense_variant	24.7	427899	0	32	1	[427898,0]	1	[855797,1]	[0.9999988314999567,1.1685000432345017E-6]	0.99993	0.5
chr19:45674761	C	A	R190R	Synonymous	synonymous_variant	5.665	427924	0	7	1	[427923,0]	1	[855847,1]	[0.9999988315682224,1.1684317776053692E-6]	0.99998	0.5
chr19:45674761	C	G	R190G	missense_variant	missense_variant	18.95	427924	0	7	1	[427923,0]	1	[855847,1]	[0.9999988315682224,1.1684317776053692E-6]	0.99998	0.5
chr19:45674774	T	C	L194P	missense_variant	missense_variant	25	427928	0	3	1	[427927,0]	1	[855855,1]	[0.9999988315791442,1.1684208558449084E-6]	0.99999	0.5
chr19:45674781	A	G	R196R	Synonymous	synonymous_variant	0.484	427928	0	3	1	[427927,0]	1	[855855,1]	[0.9999988315791442,1.1684208558449084E-6]	0.99999	0.5
chr19:45674792	A	G	Y200C	missense_variant	missense_variant	16.45	427925	0	6	1	[427924,0]	1	[855849,1]	[0.9999988315709528,1.168429047146112E-6]	0.99999	0.5
chr19:45674809	C	T	L206F	Synonymous	missense_variant	8.329	427925	0	6	1	[427924,0]	1	[855849,1]	[0.9999988315709528,1.168429047146112E-6]	0.99999	0.50001
chr19:45674814	G	T	A207A	Synonymous	synonymous_variant	1.746	427921	0	10	1	[427920,0]	1	[855841,1]	[0.9999988315600309,1.1684399690597096E-6]	0.99998	0.5
chr19:45674823	C	A	N210K	Synonymous	missense_variant	3.711	427918	0	13	1	[427917,0]	1	[855835,1]	[0.9999988315518393,1.1684481606289056E-6]	0.99997	0.5
chr19:45674824	CA	C	Q211X	pLoF	frameshift_variant	NA	427756	0	175	1	[427755,0]	1	[855511,1]	[0.999998831109324,1.1688906759928557E-6]	0.99959	0.5
chr19:45676959	C	T	A215V	missense_variant	missense_variant	24	427927	0	4	1	[427926,0]	1	[855853,1]	[0.9999988315764138,1.1684235862658819E-6]	0.99999	0.5
chr19:45676961	T	A	C216S	pLoF	missense_variant	32	427930	0	1	1	[427929,0]	1	[855859,1]	[0.999998831584605,1.1684153950412452E-6]	1	0.5
chr19:45676966	C	A	R217R	Synonymous	synonymous_variant	12.96	427927	0	4	1	[427926,0]	1	[855853,1]	[0.9999988315764138,1.1684235862658819E-6]	0.99999	0.5
chr19:45676977	T	C	I221T	missense_variant	missense_variant	24.2	427931	0	0	1	[427930,0]	1	[855861,1]	[0.9999988315873354,1.1684126646585547E-6]	1	0.5
chr19:45676986	A	C	Q224P	pLoF	missense_variant	31	427931	0	0	1	[427930,0]	1	[855861,1]	[0.9999988315873354,1.1684126646585547E-6]	1	0.5
chr19:45676987	G	A	Q224Q	Synonymous	synonymous_variant	13.12	427928	0	3	1	[427927,0]	1	[855855,1]	[0.9999988315791442,1.1684208558449084E-6]	0.99999	0.5
chr19:45677001	C	T	A229V	pLoF	missense_variant	31	427921	0	10	1	[427920,0]	1	[855841,1]	[0.9999988315600309,1.1684399690597096E-6]	0.99998	0.5
chr19:45677005	C	A	N230K	missense_variant	missense_variant	25	427921	0	10	1	[427920,0]	1	[855841,1]	[0.9999988315600309,1.1684399690597096E-6]	0.99998	0.5
chr19:45677010	C	CG	T232TX	pLoF	frameshift_variant	NA	427786	0	145	1	[427785,0]	1	[855571,1]	[0.9999988311912966,1.168808703417129E-6]	0.99966	0.5
chr19:45677012	T	A	W233R	pLoF	missense_variant	33	427926	0	5	1	[427925,0]	1	[855851,1]	[0.9999988315736833,1.1684263166996163E-6]	0.99999	0.5
chr19:45677014	G	A	W233*	LoF_LoF	stop_gained	43	427927	0	4	1	[427926,0]	1	[855853,1]	[0.9999988315764138,1.1684235862658819E-6]	0.99999	0.50002
chr19:45677026	G	A	E237E	Synonymous	synonymous_variant	11.97	427898	0	33	1	[427897,0]	1	[855795,1]	[0.999998831497226,1.1685027740255855E-6]	0.99992	0.50001
chr19:45677027	G	A	G238S	pLoF	missense_variant	32	427912	0	19	1	[427911,0]	1	[855823,1]	[0.9999988315354559,1.1684645441118734E-6]	0.99996	0.5
chr19:45677030	G	A	V239I	Synonymous	missense_variant	4.256	427791	0	140	1	[427790,0]	1	[855581,1]	[0.9999988312049576,1.168795042438948E-6]	0.99967	0.75506
chr19:45677037	T	G	L241R	pLoF	missense_variant	31	427896	0	35	1	[427895,0]	1	[855791,1]	[0.9999988314917644,1.1685082356460448E-6]	0.99992	0.50013
chr19:45677054	C	T	L247F	missense_variant	missense_variant	17.08	427922	0	9	1	[427921,0]	1	[855843,1]	[0.9999988315627615,1.1684372385621678E-6]	0.99998	0.5
chr19:45677057	G	A	V248M	missense_variant	missense_variant	20.5	427930	0	1	1	[427929,0]	1	[855859,1]	[0.999998831584605,1.1684153950412452E-6]	1	0.50008
chr19:45677075	G	A	G254S	missense_variant	missense_variant	21.3	427927	0	4	1	[427926,0]	1	[855853,1]	[0.9999988315764138,1.1684235862658819E-6]	0.99999	0.50001
chr19:45677086	C	G	R257R	Synonymous	synonymous_variant	15.9	427928	0	3	1	[427927,0]	1	[855855,1]	[0.9999988315791442,1.1684208558449084E-6]	0.99999	0.5
chr19:45677096	C	T	L261F	missense_variant	missense_variant	15.09	427925	0	6	1	[427924,0]	1	[855849,1]	[0.9999988315709528,1.168429047146112E-6]	0.99999	0.5
chr19:45677324	G	C	G265G	pLoF	splice_region_variant	18.2	426973	0	958	1	[426972,0]	1	[853945,1]	[0.999998828965766,1.1710342340147972E-6]	0.99776	0.5
chr19:45677358	G	A	V277I	missense_variant	missense_variant	25.1	427217	0	714	1	[427216,0]	1	[854433,1]	[0.9999988296345885,1.1703654114887751E-6]	0.99833	0.5
chr19:45677358	G	C	V277L	missense_variant	missense_variant	25.7	427221	0	710	1	[427220,0]	1	[854441,1]	[0.9999988296455464,1.170354453549802E-6]	0.99834	0.5
chr19:45677372	C	A	Y281*	pLoF	stop_gained	39	425724	0	2207	1	[425723,0]	1	[851447,1]	[0.9999988255301557,1.1744698443122774E-6]	0.99484	0.5
chr19:45677372	C	G	Y281*	pLoF	stop_gained	38	425597	0	2334	1	[425596,0]	1	[851193,1]	[0.9999988251796887,1.1748203112333968E-6]	0.99455	0.5
chr19:45677728	A	G	E291E	Synonymous	synonymous_variant	7.143	427867	0	64	1	[427866,0]	1	[855733,1]	[0.9999988314125651,1.1685874348804652E-6]	0.99985	0.50001
chr19:45677735	G	A	A294T	missense_variant	missense_variant	29.8	427909	0	22	1	[427908,0]	1	[855817,1]	[0.999998831527264,1.1684727360256504E-6]	0.99995	0.5
chr19:45677736	C	T	A294V	WT_WT	missense_variant	25.5	427890	0	41	1	[427889,0]	1	[855779,1]	[0.9999988314753792,1.1685246208137605E-6]	0.9999	0.5
chr19:45677774	ATCT	A	IL308M	NA	inframe_deletion	NA	425297	67	2567	1	[425296,0]	1	[850593,1]	[0.999998824350983,1.1756490170398568E-6]	0.99384	0.50005
chr19:45677779	G	T	L308F	pLoF	missense_variant	35	427856	0	75	1	[427855,0]	1	[855711,1]	[0.9999988313825212,1.1686174787779066E-6]	0.99982	0.5
chr19:45677926	C	G	I315M	missense_variant	missense_variant	20.4	427910	0	21	1	[427909,0]	1	[855819,1]	[0.9999988315299946,1.168470005374962E-6]	0.99995	0.50003
chr19:45677927	C	G	R316G	missense_variant	missense_variant	28.9	427909	0	22	1	[427908,0]	1	[855817,1]	[0.999998831527264,1.1684727360256504E-6]	0.99995	0.5009
chr19:45677931	T	G	I317S	pLoF	missense_variant	35	427911	0	20	1	[427910,0]	1	[855821,1]	[0.9999988315327253,1.1684672747370364E-6]	0.99995	0.5
chr19:45677944	C	T	L321L	Synonymous	synonymous_variant	1.661	427903	0	28	1	[427902,0]	1	[855805,1]	[0.9999988315108798,1.168489120197802E-6]	0.99993	0.50004
chr19:45677953	G	A	K324K	Synonymous	synonymous_variant	10.85	427914	0	17	1	[427913,0]	1	[855827,1]	[0.9999988315409171,1.168459082899835E-6]	0.99996	0.5
chr19:45677954	C	A	L325M	missense_variant	missense_variant	25	427914	0	17	1	[427913,0]	1	[855827,1]	[0.9999988315409171,1.168459082899835E-6]	0.99996	0.5
chr19:45677954	C	T	L325L	Synonymous	synonymous_variant	13.83	427914	0	17	1	[427913,0]	1	[855827,1]	[0.9999988315409171,1.168459082899835E-6]	0.99996	0.5
chr19:45677964	G	A	R328Q	missense_variant	missense_variant	23.3	427915	0	16	1	[427914,0]	1	[855829,1]	[0.9999988315436477,1.1684563523129594E-6]	0.99996	0.5
chr19:45677964	G	T	R328L	missense_variant	missense_variant	27	427915	0	16	1	[427914,0]	1	[855829,1]	[0.9999988315436477,1.1684563523129594E-6]	0.99996	0.5
chr19:45677967	A	G	Q329R	missense_variant	missense_variant	24.6	427917	0	14	1	[427916,0]	1	[855833,1]	[0.9999988315491088,1.1684508911774947E-6]	0.99997	0.50009
chr19:45677975	T	A	C332S	missense_variant	missense_variant	23.8	427917	0	14	1	[427916,0]	1	[855833,1]	[0.9999988315491088,1.1684508911774947E-6]	0.99997	0.5
chr19:45677988	G	A	R336Q	pLoF	missense_variant	31	427900	0	31	1	[427899,0]	1	[855799,1]	[0.9999988315026875,1.1684973124561814E-6]	0.99993	0.5
chr19:45678100	C	T	S342S	Synonymous	synonymous_variant	14.6	427931	0	0	1	[427930,0]	1	[855861,1]	[0.9999988315873354,1.1684126646585547E-6]	1	0.5
chr19:45678108	C	T	T345M	missense_variant	missense_variant	27.7	427930	0	1	1	[427929,0]	1	[855859,1]	[0.999998831584605,1.1684153950412452E-6]	1	0.5
chr19:45678109	G	A	T345T	Synonymous	synonymous_variant	12.95	427931	0	0	1	[427930,0]	1	[855861,1]	[0.9999988315873354,1.1684126646585547E-6]	1	0.5
chr19:45678112	G	C	L346L	Synonymous	synonymous_variant	13.86	427931	0	0	1	[427930,0]	1	[855861,1]	[0.9999988315873354,1.1684126646585547E-6]	1	0.5564
chr19:45678114	T	C	V347A	missense_variant	missense_variant	25.8	427931	0	0	1	[427930,0]	1	[855861,1]	[0.9999988315873354,1.1684126646585547E-6]	1	0.5
chr19:45678147	C	T	A358V	missense_variant	missense_variant	22.1	427930	0	1	1	[427929,0]	1	[855859,1]	[0.999998831584605,1.1684153950412452E-6]	1	0.5
chr19:45678152	G	T	V360L	missense_variant	missense_variant	21.8	427931	0	0	1	[427930,0]	1	[855861,1]	[0.9999988315873354,1.1684126646585547E-6]	1	0.5
chr19:45678158	G	A	E362K	pLoF	missense_variant	32	427931	0	0	1	[427930,0]	1	[855861,1]	[0.9999988315873354,1.1684126646585547E-6]	1	0.50007
chr19:45678161	G	T	E363*	pLoF	stop_gained	43	427931	0	0	1	[427930,0]	1	[855861,1]	[0.9999988315873354,1.1684126646585547E-6]	1	0.5
chr19:45678164	C	G	Q364E	missense_variant	missense_variant	24.8	427931	0	0	1	[427930,0]	1	[855861,1]	[0.9999988315873354,1.1684126646585547E-6]	1	0.5
chr19:45678171	G	T	R366L	missense_variant	missense_variant	16.9	427931	0	0	1	[427930,0]	1	[855861,1]	[0.9999988315873354,1.1684126646585547E-6]	1	0.5
chr19:45678176	G	C	A368P	missense_variant	missense_variant	17.26	427931	0	0	1	[427930,0]	1	[855861,1]	[0.9999988315873354,1.1684126646585547E-6]	1	0.5
chr19:45678187	C	T	F371F	Synonymous	synonymous_variant	3.995	427931	0	0	1	[427930,0]	1	[855861,1]	[0.9999988315873354,1.1684126646585547E-6]	1	0.5
chr19:45678188	G	A	A372T	missense_variant	missense_variant	22.3	427931	0	0	1	[427930,0]	1	[855861,1]	[0.9999988315873354,1.1684126646585547E-6]	1	0.5
chr19:45678194	C	T	L374F	missense_variant	missense_variant	25.7	427931	0	0	1	[427930,0]	1	[855861,1]	[0.9999988315873354,1.1684126646585547E-6]	1	0.5
chr19:45678196	C	G	L374L	Synonymous	synonymous_variant	10.3	427931	0	0	1	[427930,0]	1	[855861,1]	[0.9999988315873354,1.1684126646585547E-6]	1	0.5
chr19:45678201	T	G	F376C	pLoF	missense_variant	31	427930	0	1	1	[427929,0]	1	[855859,1]	[0.999998831584605,1.1684153950412452E-6]	1	0.5
chr19:45678207	T	A	I378N	pLoF	missense_variant	31	427930	0	1	1	[427929,0]	1	[855859,1]	[0.999998831584605,1.1684153950412452E-6]	1	0.5
chr19:45681613	G	A	V388I	missense_variant	missense_variant	26.2	427929	0	2	1	[427928,0]	1	[855857,1]	[0.9999988315818745,1.1684181254366962E-6]	1	0.50001
chr19:45681621	C	G	V390V	Synonymous	synonymous_variant	9.3	427927	0	4	1	[427926,0]	1	[855853,1]	[0.9999988315764138,1.1684235862658819E-6]	0.99999	0.5
chr19:45681628	T	A	C393S	pLoF	missense_variant	32	427923	0	8	1	[427922,0]	1	[855845,1]	[0.999998831565492,1.1684345080773878E-6]	0.99998	0.5
chr19:45681630	C	G	C393W	pLoF	missense_variant	31	427923	0	8	1	[427922,0]	1	[855845,1]	[0.999998831565492,1.1684345080773878E-6]	0.99998	0.50041
chr19:45681631	T	C	F394L	missense_variant	missense_variant	27.5	427927	0	4	1	[427926,0]	1	[855853,1]	[0.9999988315764138,1.1684235862658819E-6]	0.99999	0.5
chr19:45681633	C	T	F394F	Synonymous	synonymous_variant	16.82	427927	0	4	1	[427926,0]	1	[855853,1]	[0.9999988315764138,1.1684235862658819E-6]	0.99999	0.5
chr19:45681635	TCAA	T	IN396I	NA	inframe_deletion	NA	427672	13	246	1	[427671,0]	1	[855343,1]	[0.9999988308797396,1.1691202603864645E-6]	0.99939	0.5
chr19:45681638	A	C	N396T	missense_variant	missense_variant	27.5	427915	0	16	1	[427914,0]	1	[855829,1]	[0.9999988315436477,1.1684563523129594E-6]	0.99996	0.5
chr19:45681640	A	G	K397E	pLoF	missense_variant	32	427839	0	92	1	[427838,0]	1	[855677,1]	[0.9999988313360867,1.1686639132944869E-6]	0.99979	0.5
chr19:45681643	G	A	E398K	pLoF	missense_variant	32	427929	0	2	1	[427928,0]	1	[855857,1]	[0.9999988315818745,1.1684181254366962E-6]	1	0.5
chr19:45681752	C	G	G406G	Synonymous	synonymous_variant	14.07	427930	0	1	1	[427929,0]	1	[855859,1]	[0.999998831584605,1.1684153950412452E-6]	1	0.5
chr19:45681753	T	C	W407R	pLoF	missense_variant	32	427927	0	4	1	[427926,0]	1	[855853,1]	[0.9999988315764138,1.1684235862658819E-6]	0.99999	0.5
chr19:45681754	G	A	W407*	pLoF	stop_gained	43	427928	0	3	1	[427927,0]	1	[855855,1]	[0.9999988315791442,1.1684208558449084E-6]	0.99999	0.5
chr19:45681756	C	T	H408Y	missense_variant	missense_variant	19.86	427927	0	4	1	[427926,0]	1	[855853,1]	[0.9999988315764138,1.1684235862658819E-6]	0.99999	0.5
chr19:45681763	G	A	C410Y	missense_variant	missense_variant	23.6	427927	0	4	1	[427926,0]	1	[855853,1]	[0.9999988315764138,1.1684235862658819E-6]	0.99999	0.5
chr19:45681786	G	A	E418K	WT_WT	missense_variant	23.8	427929	0	2	1	[427928,0]	1	[855857,1]	[0.9999988315818745,1.1684181254366962E-6]	1	0.5
chr19:45681789	G	A	E419K	missense_variant	missense_variant	22.9	427929	0	2	1	[427928,0]	1	[855857,1]	[0.9999988315818745,1.1684181254366962E-6]	1	0.5
chr19:45681801	C	T	L423F	missense_variant	missense_variant	13.24	427926	0	5	1	[427925,0]	1	[855851,1]	[0.9999988315736833,1.1684263166996163E-6]	0.99999	0.50001
chr19:45681807	G	C	E425Q	Synonymous	missense_variant	9.252	427930	0	1	1	[427929,0]	1	[855859,1]	[0.999998831584605,1.1684153950412452E-6]	1	0.5
chr19:45681807	G	T	E425*	pLoF	stop_gained	35	427930	0	1	1	[427929,0]	1	[855859,1]	[0.999998831584605,1.1684153950412452E-6]	1	0.5
chr19:45681809	G	A	E425E	Synonymous	synonymous_variant	5.081	427926	0	5	1	[427925,0]	1	[855851,1]	[0.9999988315736833,1.1684263166996163E-6]	0.99999	0.50001
chr19:45681819	C	T	R429W	missense_variant	missense_variant	21.3	427929	0	2	1	[427928,0]	1	[855857,1]	[0.9999988315818745,1.1684181254366962E-6]	1	0.5
chr19:45681820	G	C	R429P	missense_variant	missense_variant	12.76	427928	0	3	1	[427927,0]	1	[855855,1]	[0.9999988315791442,1.1684208558449084E-6]	0.99999	0.50001
chr19:45681839	C	T	S435S	Synonymous	synonymous_variant	5.065	427927	0	4	1	[427926,0]	1	[855853,1]	[0.9999988315764138,1.1684235862658819E-6]	0.99999	0.5
chr19:45681842	C	G	G436G	Synonymous	synonymous_variant	5.583	427929	0	2	1	[427928,0]	1	[855857,1]	[0.9999988315818745,1.1684181254366962E-6]	1	0.5
chr19:45681845	G	A	P437P	Synonymous	synonymous_variant	0.461	427930	0	1	1	[427929,0]	1	[855859,1]	[0.999998831584605,1.1684153950412452E-6]	1	0.5001
chr19:45681849	G	C	E439Q	Synonymous	missense_variant	2.7	427931	0	0	1	[427930,0]	1	[855861,1]	[0.9999988315873354,1.1684126646585547E-6]	1	0.5
chr19:45681869	C	T	G445G	Synonymous	synonymous_variant	7.261	427929	0	2	1	[427928,0]	1	[855857,1]	[0.9999988315818745,1.1684181254366962E-6]	1	0.5
chr19:45681875	C	T	S447S	Synonymous	synonymous_variant	7.337	427930	0	1	1	[427929,0]	1	[855859,1]	[0.999998831584605,1.1684153950412452E-6]	1	0.5
chr19:45681880	G	A	G449E	missense_variant	missense_variant	16.18	427930	0	1	1	[427929,0]	1	[855859,1]	[0.999998831584605,1.1684153950412452E-6]	1	0.50005
chr19:45681883	C	T	T450I	missense_variant	missense_variant	11.92	427929	0	2	1	[427928,0]	1	[855857,1]	[0.9999988315818745,1.1684181254366962E-6]	1	0.50862
chr19:45681905	GGCCA	G	AS459X	pLoF	frameshift_variant	NA	427697	12	222	1	[427696,0]	1	[855393,1]	[0.9999988309480777,1.1690519222720757E-6]	0.99945	0.5
chr19:45681911	C	T	S459S	Synonymous	synonymous_variant	10.02	427920	0	11	1	[427919,0]	1	[855839,1]	[0.9999988315573004,1.168442699570013E-6]	0.99997	0.5
chr19:45681921	G	C	E463Q	WT_WT	missense_variant	24.1	427927	0	4	1	[427926,0]	1	[855853,1]	[0.9999988315764138,1.1684235862658819E-6]	0.99999	0.5
chr19:45681931	G	C	C466S	missense_variant	missense_variant	24.2	427919	0	12	1	[427918,0]	1	[855837,1]	[0.9999988315545699,1.1684454300930783E-6]	0.99997	0.50031
