# Supplementary material for: Characterization of genetic variants of GIPR reveals a contribution of β-arrestin to metabolic phenotypes
Source: Nat Metab. 2024 Jun 13;6(7):1268–81. doi: 10.1038/s42255-024-01061-4 (PMC11272584; doi:10.1038/s42255-024-01061-4)
Supplement: Supplementary file 5 — Summary statistics of the T2D association studies in the Danish population. s.d., standard deviation; P-glm, P value of a general linear model (logistic regression); P, P value of the burden test (performed using SKAT/SKAT-O); q, false discovery rate (FDR) adjusted P. [file 42255_2024_1061_MOESM5_ESM.xlsx]

## Sheet: Supplementary Table 3
Supplementary Table 3. Summary statistics of the T2D association studies in the Danish population. Abbreviations: SD, standard deviation; p-glm, p-value of a general linear model (logistic regression); p, p-value of the burden test (performed using SKAT/SKAT-O); q, false discovery rate (FDR) adjusted p.
Phenotype group	Carriers	Noncarriers	Beta (SD)	SE	t-value	p-glm	p	q
LoF/LoF	33	7075	-0.12799	0.512608	-0.249684	0.802832	0.758468	0.990376
LoF/WT-like	132	6976	0.174932	0.232696	0.751761	0.452195	0.321861	0.990376
pLoF	7	7101	0.243596	0.936011	0.260249	0.794672	0.793388	0.990376
Synonymous	70	7038	0.365292	0.33442	1.09231	0.274696	0.566851	0.990376
WT-like/WT-like	20	7088	-0.839664	0.645898	-1.29999	0.193603	0.158272	0.990376
