# Supplementary material for: Characterization of genetic variants of GIPR reveals a contribution of β-arrestin to metabolic phenotypes
Source: Nat Metab. 2024 Jun 13;6(7):1268–81. doi: 10.1038/s42255-024-01061-4 (PMC11272584; doi:10.1038/s42255-024-01061-4)
Supplement: Supplementary file 6 — Sequence of GIPR variants. The nucleotide changes were introduced into the human GIPR (GenBank accession number: NM_000164) in pcDNA 3.1 vector (sequence not provided here). The site-directed mutagenesis was performed by Genscript (Piscataway, NJ). [file 42255_2024_1061_MOESM6_ESM.xlsx]

## Sheet: Supplementary Table 4
Supplementary table 4. Sequence of GIPR variants. The nucleotide changes were introduced into the human GIPR (GenBank accession number: NM_000164) in pcDNA 3.1 vector (sequence not provided here). The site-directed mutagenesis was performed by Genscript (Piscataway, NJ).
GIPR variant	Sequence
R12Q	GAATTCATGACTACCTCTCCGATCCTGCAGCTGCTGCTGCAGCTCTCACTGTGCGGGCTGCTGCTCCAGAGGGCGGAGACAGGCTCTAAG GGGCAGACGGCGGGGGAGCTGTACCAGCGCTGGGAACGGTACCGCAGGGAGTGCCAGGAGACCTTGGCAGCCGCGGAACCGCCTTCAGGC CTCGCCTGTAACGGGTCCTTCGATATGTACGTCTGCTGGGACTATGCTGCACCCAATGCCACTGCCCGTGCGTCCTGCCCCTGGTACCTG CCCTGGCACCACCATGTGGCTGCAGGTTTCGTCCTCCGCCAGTGTGGCAGTGATGGCCAATGGGGACTTTGGAGAGACCATACACAATGT GAGAACCCAGAGAAGAATGAGGCCTTTCTGGACCA…
L13F	GAATTCATGACTACCTCTCCGATCCTGCAGCTGCTGCTGCGGTTCTCACTGTGCGGGCTGCTGCTCCAGAGGGCGGAGACAGGCTCTAAG GGGCAGACGGCGGGGGAGCTGTACCAGCGCTGGGAACGGTACCGCAGGGAGTGCCAGGAGACCTTGGCAGCCGCGGAACCGCCTTCAGGC CTCGCCTGTAACGGGTCCTTCGATATGTACGTCTGCTGGGACTATGCTGCACCCAATGCCACTGCCCGTGCGTCCTGCCCCTGGTACCTG CCCTGGCACCACCATGTGGCTGCAGGTTTCGTCCTCCGCCAGTGTGGCAGTGATGGCCAATGGGGACTTTGGAGAGACCATACACAATGT GAGAACCCAGAGAAGAATGAGGCCTTTCTGGACCA…
T25R	GAATTCATGACTACCTCTCCGATCCTGCAGCTGCTGCTGCGGCTCTCACTGTGCGGGCTGCTGCTCCAGAGGGCGGAGCGGGGCTCTAAG GGGCAGACGGCGGGGGAGCTGTACCAGCGCTGGGAACGGTACCGCAGGGAGTGCCAGGAGACCTTGGCAGCCGCGGAACCGCCTTCAGGC CTCGCCTGTAACGGGTCCTTCGATATGTACGTCTGCTGGGACTATGCTGCACCCAATGCCACTGCCCGTGCGTCCTGCCCCTGGTACCTG CCCTGGCACCACCATGTGGCTGCAGGTTTCGTCCTCCGCCAGTGTGGCAGTGATGGCCAATGGGGACTTTGGAGAGACCATACACAATGT GAGAACCCAGAGAAGAATGAGGCCTTTCTGGACCA…
R38L	GAATTCATGACTACCTCTCCGATCCTGCAGCTGCTGCTGCGGCTCTCACTGTGCGGGCTGCTGCTCCAGAGGGCGGAGACAGGCTCTAAG GGGCAGACGGCGGGGGAGCTGTACCAGCTGTGGGAACGGTACCGCAGGGAGTGCCAGGAGACCTTGGCAGCCGCGGAACCGCCTTCAGGC CTCGCCTGTAACGGGTCCTTCGATATGTACGTCTGCTGGGACTATGCTGCACCCAATGCCACTGCCCGTGCGTCCTGCCCCTGGTACCTG CCCTGGCACCACCATGTGGCTGCAGGTTTCGTCCTCCGCCAGTGTGGCAGTGATGGCCAATGGGGACTTTGGAGAGACCATACACAATGT GAGAACCCAGAGAAGAATGAGGCCTTTCTGGACCA…
R43G	GAATTCATGACTACCTCTCCGATCCTGCAGCTGCTGCTGCGGCTCTCACTGTGCGGGCTGCTGCTCCAGAGGGCGGAGACAGGCTCTAAG GGGCAGACGGCGGGGGAGCTGTACCAGCGCTGGGAACGGTACGGCAGGGAGTGCCAGGAGACCTTGGCAGCCGCGGAACCGCCTTCAGGC CTCGCCTGTAACGGGTCCTTCGATATGTACGTCTGCTGGGACTATGCTGCACCCAATGCCACTGCCCGTGCGTCCTGCCCCTGGTACCTG CCCTGGCACCACCATGTGGCTGCAGGTTTCGTCCTCCGCCAGTGTGGCAGTGATGGCCAATGGGGACTTTGGAGAGACCATACACAATGT GAGAACCCAGAGAAGAATGAGGCCTTTCTGGACCA…
S64P	ATGACTACCTCTCCGATCCTGCAGCTGCTGCTGCGGCTCTCACTGTGCGGGCTGCTGCTCCAGAGGGCGGAGACAGGCTCTAAGGGGCAGACGGCGGGGGAGCTGTACCAGCGCTGGGAACGGTACCGCAGGGAGTGCCAGGAGACCTTGGCAGCCGCGGAACCGCCTTCAGGCCTCGCCTGTAACGGGCCCTTCGATATGTACGTCTGCTGGGACTATGCTGCACCCAATGCCACTGCCCGTGCGTCCTGCCCCTGGTACCTGCCCTGGCACCACCATGTGGCTGCAGGTTTCGTCCTCCGCCAGTGTGGCAGTGATGGCCAATGGGGACTTTGGAGAGACCATACACAATGTGAGAACCCAGAGAAGAATGAGGCCTTTCTGGACCAAAGGCTCATC…
M67R	GAATTCATGACTACCTCTCCGATCCTGCAGCTGCTGCTGCGGCTCTCACTGTGCGGGCTGCTGCTCCAGAGGGCGGAGACAGGCTCTAAG GGGCAGACGGCGGGGGAGCTGTACCAGCGCTGGGAACGGTACCGCAGGGAGTGCCAGGAGACCTTGGCAGCCGCGGAACCGCCTTCAGGC CTCGCCTGTAACGGGTCCTTCGATCGGTACGTCTGCTGGGACTATGCTGCACCCAATGCCACTGCCCGTGCGTCCTGCCCCTGGTACCTG CCCTGGCACCACCATGTGGCTGCAGGTTTCGTCCTCCGCCAGTGTGGCAGTGATGGCCAATGGGGACTTTGGAGAGACCATACACAATGT GAGAACCCAGAGAAGAATGAGGCCTTTCTGGACCA…
Y73H	ATGACTACCTCTCCGATCCTGCAGCTGCTGCTGCGGCTCTCACTGTGCGGGCTGCTGCTCCAGAGGGCGGAGACAGGCTCTAAGGGGCAGACGGCGGGGGAGCTGTACCAGCGCTGGGAACGGTACCGCAGGGAGTGCCAGGAGACCTTGGCAGCCGCGGAACCGCCTTCAGGCCTCGCCTGTAACGGGTCCTTCGATATGTACGTCTGCTGGGACCATGCTGCACCCAATGCCACTGCCCGTGCGTCCTGCCCCTGGTACCTGCCCTGGCACCACCATGTGGCTGCAGGTTTCGTCCTCCGCCAGTGTGGCAGTGATGGCCAATGGGGACTTTGGAGAGACCATACACAATGTGAGAACCCAGAGAAGAATGAGGCCTTTCTGGACCAAAGGCTCATC…
C84Pfs*	ATGACTACCTCTCCGATCCTGCAGCTGCTGCTGCGGCTCTCACTGTGCGGGCTGCTGCTCCAGAGGGCGGAGACAGGCTCTAAGGGGCAGACGGCGGGGGAGCTGTACCAGCGCTGGGAACGGTACCGCAGGGAGTGCCAGGAGACCTTGGCAGCCGCGGAACCGCCTTCAGGCCTCGCCTGTAACGGGTCCTTCGATATGTACGTCTGCTGGGACTATGCTGCACCCAATGCCACTGCCCGTGCGTCCCCTGGTACCTGCCCTGGCACCACCATGTGGCTGCAGGTTTCGTCCTCCGCCAGTGTGGCAGTGATGGCCAATGGGGACTTTGGAGAGACCATACACAATGTGAGAACCCAGAGAAGAATGAGGCCTTTCTGGACCAAAGGCTCATCTTGG…
W90Lfs*	ATGACTACCTCTCCGATCCTGCAGCTGCTGCTGCGGCTCTCACTGTGCGGGCTGCTGCTCCAGAGGGCGGAGACAGGCTCTAAGGGGCAGACGGCGGGGGAGCTGTACCAGCGCTGGGAACGGTACCGCAGGGAGTGCCAGGAGACCTTGGCAGCCGCGGAACCGCCTTCAGGCCTCGCCTGTAACGGGTCCTTCGATATGTACGTCTGCTGGGACTATGCTGCACCCAATGCCACTGCCCGTGCGTCCTGCCCCTGGTACCTGCCCTTGGCACCACCATGTGGCTGCAGGTTTCGTCCTCCGCCAGTGTGGCAGTGATGGCCAATGGGGACTTTGGAGAGACCATACACAATGTGAGAACCCAGAGAAGAATGAGGCCTTTCTGGACCAAAGGCTCAT…
V99I	ATGACTACCTCTCCGATCCTGCAGCTGCTGCTGCGGCTCTCACTGTGCGGGCTGCTGCTCCAGAGGGCGGAGACAGGCTCTAAGGGGCAGACGGCGGGGGAGCTGTACCAGCGCTGGGAACGGTACCGCAGGGAGTGCCAGGAGACCTTGGCAGCCGCGGAACCGCCTTCAGGCCTCGCCTGTAACGGGTCCTTCGATATGTACGTCTGCTGGGACTATGCTGCACCCAATGCCACTGCCCGTGCGTCCTGCCCCTGGTACCTGCCCTGGCACCACCATGTGGCTGCAGGTTTCATCCTCCGCCAGTGTGGCAGTGATGGCCAATGGGGACTTTGGAGAGACCATACACAATGTGAGAACCCAGAGAAGAATGAGGCCTTTCTGGACCAAAGGCTCATC…
R101H	ATGACTACCTCTCCGATCCTGCAGCTGCTGCTGCGGCTCTCACTGTGCGGGCTGCTGCTCCAGAGGGCGGAGACAGGCTCTAAGGGGCAGACGGCGGGGGAGCTGTACCAGCGCTGGGAACGGTACCGCAGGGAGTGCCAGGAGACCTTGGCAGCCGCGGAACCGCCTTCAGGCCTCGCCTGTAACGGGTCCTTCGATATGTACGTCTGCTGGGACTATGCTGCACCCAATGCCACTGCCCGTGCGTCCTGCCCCTGGTACCTGCCCTGGCACCACCATGTGGCTGCAGGTTTCGTCCTCCACCAGTGTGGCAGTGATGGCCAATGGGGACTTTGGAGAGACCATACACAATGTGAGAACCCAGAGAAGAATGAGGCCTTTCTGGACCAAAGGCTCATC…
T116R	GAATTCATGACTACCTCTCCGATCCTGCAGCTGCTGCTGCGGCTCTCACTGTGCGGGCTGCTGCTCCAGAGGGCGGAGACAGGCTCTAAG GGGCAGACGGCGGGGGAGCTGTACCAGCGCTGGGAACGGTACCGCAGGGAGTGCCAGGAGACCTTGGCAGCCGCGGAACCGCCTTCAGGC CTCGCCTGTAACGGGTCCTTCGATATGTACGTCTGCTGGGACTATGCTGCACCCAATGCCACTGCCCGTGCGTCCTGCCCCTGGTACCTG CCCTGGCACCACCATGTGGCTGCAGGTTTCGTCCTCCGCCAGTGTGGCAGTGATGGCCAATGGGGACTTTGGAGAGACCATCGGCAATGT GAGAACCCAGAGAAGAATGAGGCCTTTCTGGACCA…
G144S	ATGACTACCTCTCCGATCCTGCAGCTGCTGCTGCGGCTCTCACTGTGCGGGCTGCTGCTCCAGAGGGCGGAGACAGGCTCTAAGGGGCAGACGGCGGGGGAGCTGTACCAGCGCTGGGAACGGTACCGCAGGGAGTGCCAGGAGACCTTGGCAGCCGCGGAACCGCCTTCAGGCCTCGCCTGTAACGGGTCCTTCGATATGTACGTCTGCTGGGACTATGCTGCACCCAATGCCACTGCCCGTGCGTCCTGCCCCTGGTACCTGCCCTGGCACCACCATGTGGCTGCAGGTTTCGTCCTCCGCCAGTGTGGCAGTGATGGCCAATGGGGACTTTGGAGAGACCATACACAATGTGAGAACCCAGAGAAGAATGAGGCCTTTCTGGACCAAAGGCTCATC…
A150T	GAATTCATGACTACCTCTCCGATCCTGCAGCTGCTGCTGCGGCTCTCACTGTGCGGGCTGCTGCTCCAGAGGGCGGAGACAGGCTCTAAG GGGCAGACGGCGGGGGAGCTGTACCAGCGCTGGGAACGGTACCGCAGGGAGTGCCAGGAGACCTTGGCAGCCGCGGAACCGCCTTCAGGC CTCGCCTGTAACGGGTCCTTCGATATGTACGTCTGCTGGGACTATGCTGCACCCAATGCCACTGCCCGTGCGTCCTGCCCCTGGTACCTG CCCTGGCACCACCATGTGGCTGCAGGTTTCGTCCTCCGCCAGTGTGGCAGTGATGGCCAATGGGGACTTTGGAGAGACCATACACAATGT GAGAACCCAGAGAAGAATGAGGCCTTTCTGGACCA…
R164W	GAATTCATGACTACCTCTCCGATCCTGCAGCTGCTGCTGCGGCTCTCACTGTGCGGGCTGCTGCTCCAGAGGGCGGAGACAGGCTCTAAG GGGCAGACGGCGGGGGAGCTGTACCAGCGCTGGGAACGGTACCGCAGGGAGTGCCAGGAGACCTTGGCAGCCGCGGAACCGCCTTCAGGC CTCGCCTGTAACGGGTCCTTCGATATGTACGTCTGCTGGGACTATGCTGCACCCAATGCCACTGCCCGTGCGTCCTGCCCCTGGTACCTG CCCTGGCACCACCATGTGGCTGCAGGTTTCGTCCTCCGCCAGTGTGGCAGTGATGGCCAATGGGGACTTTGGAGAGACCATACACAATGT GAGAACCCAGAGAAGAATGAGGCCTTTCTGGACCA…
R164Q	GAATTCATGACTACCTCTCCGATCCTGCAGCTGCTGCTGCGGCTCTCACTGTGCGGGCTGCTGCTCCAGAGGGCGGAGACAGGCTCTAAG GGGCAGACGGCGGGGGAGCTGTACCAGCGCTGGGAACGGTACCGCAGGGAGTGCCAGGAGACCTTGGCAGCCGCGGAACCGCCTTCAGGC CTCGCCTGTAACGGGTCCTTCGATATGTACGTCTGCTGGGACTATGCTGCACCCAATGCCACTGCCCGTGCGTCCTGCCCCTGGTACCTG CCCTGGCACCACCATGTGGCTGCAGGTTTCGTCCTCCGCCAGTGTGGCAGTGATGGCCAATGGGGACTTTGGAGAGACCATACACAATGT GAGAACCCAGAGAAGAATGAGGCCTTTCTGGACCA…
H166Y	ATGACTACCTCTCCGATCCTGCAGCTGCTGCTGCGGCTCTCACTGTGCGGGCTGCTGCTCCAGAGGGCGGAGACAGGCTCTAAGGGGCAGACGGCGGGGGAGCTGTACCAGCGCTGGGAACGGTACCGCAGGGAGTGCCAGGAGACCTTGGCAGCCGCGGAACCGCCTTCAGGCCTCGCCTGTAACGGGTCCTTCGATATGTACGTCTGCTGGGACTATGCTGCACCCAATGCCACTGCCCGTGCGTCCTGCCCCTGGTACCTGCCCTGGCACCACCATGTGGCTGCAGGTTTCGTCCTCCGCCAGTGTGGCAGTGATGGCCAATGGGGACTTTGGAGAGACCATACACAATGTGAGAACCCAGAGAAGAATGAGGCCTTTCTGGACCAAAGGCTCATC…
T168A	GAATTCATGACTACCTCTCCGATCCTGCAGCTGCTGCTGCGGCTCTCACTGTGCGGGCTGCTGCTCCAGAGGGCGGAGACAGGCTCTAAG GGGCAGACGGCGGGGGAGCTGTACCAGCGCTGGGAACGGTACCGCAGGGAGTGCCAGGAGACCTTGGCAGCCGCGGAACCGCCTTCAGGC CTCGCCTGTAACGGGTCCTTCGATATGTACGTCTGCTGGGACTATGCTGCACCCAATGCCACTGCCCGTGCGTCCTGCCCCTGGTACCTG CCCTGGCACCACCATGTGGCTGCAGGTTTCGTCCTCCGCCAGTGTGGCAGTGATGGCCAATGGGGACTTTGGAGAGACCATACACAATGT GAGAACCCAGAGAAGAATGAGGCCTTTCTGGACCA…
R183Q	ATGACTACCTCTCCGATCCTGCAGCTGCTGCTGCGGCTCTCACTGTGCGGGCTGCTGCTCCAGAGGGCGGAGACAGGCTCTAAGGGGCAGACGGCGGGGGAGCTGTACCAGCGCTGGGAACGGTACCGCAGGGAGTGCCAGGAGACCTTGGCAGCCGCGGAACCGCCTTCAGGCCTCGCCTGTAACGGGTCCTTCGATATGTACGTCTGCTGGGACTATGCTGCACCCAATGCCACTGCCCGTGCGTCCTGCCCCTGGTACCTGCCCTGGCACCACCATGTGGCTGCAGGTTTCGTCCTCCGCCAGTGTGGCAGTGATGGCCAATGGGGACTTTGGAGAGACCATACACAATGTGAGAACCCAGAGAAGAATGAGGCCTTTCTGGACCAAAGGCTCATC…
A185V	GAATTCATGACTACCTCTCCGATCCTGCAGCTGCTGCTGCGGCTCTCACTGTGCGGGCTGCTGCTCCAGAGGGCGGAGACAGGCTCTAAG GGGCAGACGGCGGGGGAGCTGTACCAGCGCTGGGAACGGTACCGCAGGGAGTGCCAGGAGACCTTGGCAGCCGCGGAACCGCCTTCAGGC CTCGCCTGTAACGGGTCCTTCGATATGTACGTCTGCTGGGACTATGCTGCACCCAATGCCACTGCCCGTGCGTCCTGCCCCTGGTACCTG CCCTGGCACCACCATGTGGCTGCAGGTTTCGTCCTCCGCCAGTGTGGCAGTGATGGCCAATGGGGACTTTGGAGAGACCATACACAATGT GAGAACCCAGAGAAGAATGAGGCCTTTCTGGACCA…
R190Q	GAATTCATGACTACCTCTCCGATCCTGCAGCTGCTGCTGCGGCTCTCACTGTGCGGGCTGCTGCTCCAGAGGGCGGAGACAGGCTCTAAG GGGCAGACGGCGGGGGAGCTGTACCAGCGCTGGGAACGGTACCGCAGGGAGTGCCAGGAGACCTTGGCAGCCGCGGAACCGCCTTCAGGC CTCGCCTGTAACGGGTCCTTCGATATGTACGTCTGCTGGGACTATGCTGCACCCAATGCCACTGCCCGTGCGTCCTGCCCCTGGTACCTG CCCTGGCACCACCATGTGGCTGCAGGTTTCGTCCTCCGCCAGTGTGGCAGTGATGGCCAATGGGGACTTTGGAGAGACCATACACAATGT GAGAACCCAGAGAAGAATGAGGCCTTTCTGGACCA…
P195R	GAATTCATGACTACCTCTCCGATCCTGCAGCTGCTGCTGCGGCTCTCACTGTGCGGGCTGCTGCTCCAGAGGGCGGAGACAGGCTCTAAG GGGCAGACGGCGGGGGAGCTGTACCAGCGCTGGGAACGGTACCGCAGGGAGTGCCAGGAGACCTTGGCAGCCGCGGAACCGCCTTCAGGC CTCGCCTGTAACGGGTCCTTCGATATGTACGTCTGCTGGGACTATGCTGCACCCAATGCCACTGCCCGTGCGTCCTGCCCCTGGTACCTG CCCTGGCACCACCATGTGGCTGCAGGTTTCGTCCTCCGCCAGTGTGGCAGTGATGGCCAATGGGGACTTTGGAGAGACCATACACAATGT GAGAACCCAGAGAAGAATGAGGCCTTTCTGGACCA…
A207V	GAATTCATGACTACCTCTCCGATCCTGCAGCTGCTGCTGCGGCTCTCACTGTGCGGGCTGCTGCTCCAGAGGGCGGAGACAGGCTCTAAG GGGCAGACGGCGGGGGAGCTGTACCAGCGCTGGGAACGGTACCGCAGGGAGTGCCAGGAGACCTTGGCAGCCGCGGAACCGCCTTCAGGC CTCGCCTGTAACGGGTCCTTCGATATGTACGTCTGCTGGGACTATGCTGCACCCAATGCCACTGCCCGTGCGTCCTGCCCCTGGTACCTG CCCTGGCACCACCATGTGGCTGCAGGTTTCGTCCTCCGCCAGTGTGGCAGTGATGGCCAATGGGGACTTTGGAGAGACCATACACAATGT GAGAACCCAGAGAAGAATGAGGCCTTTCTGGACCA…
I221M	GAATTCATGACTACCTCTCCGATCCTGCAGCTGCTGCTGCGGCTCTCACTGTGCGGGCTGCTGCTCCAGAGGGCGGAGACAGGCTCTAAG GGGCAGACGGCGGGGGAGCTGTACCAGCGCTGGGAACGGTACCGCAGGGAGTGCCAGGAGACCTTGGCAGCCGCGGAACCGCCTTCAGGC CTCGCCTGTAACGGGTCCTTCGATATGTACGTCTGCTGGGACTATGCTGCACCCAATGCCACTGCCCGTGCGTCCTGCCCCTGGTACCTG CCCTGGCACCACCATGTGGCTGCAGGTTTCGTCCTCCGCCAGTGTGGCAGTGATGGCCAATGGGGACTTTGGAGAGACCATACACAATGT GAGAACCCAGAGAAGAATGAGGCCTTTCTGGACCA…
W233*	ATGACTACCTCTCCGATCCTGCAGCTGCTGCTGCGGCTCTCACTGTGCGGGCTGCTGCTCCAGAGGGCGGAGACAGGCTCTAAGGGGCAGACGGCGGGGGAGCTGTACCAGCGCTGGGAACGGTACCGCAGGGAGTGCCAGGAGACCTTGGCAGCCGCGGAACCGCCTTCAGGCCTCGCCTGTAACGGGTCCTTCGATATGTACGTCTGCTGGGACTATGCTGCACCCAATGCCACTGCCCGTGCGTCCTGCCCCTGGTACCTGCCCTGGCACCACCATGTGGCTGCAGGTTTCGTCCTCCGCCAGTGTGGCAGTGATGGCCAATGGGGACTTTGGAGAGACCATACACAATGTGAGAACCCAGAGAAGAATGAGGCCTTTCTGGACCAAAGGCTCATC…
Y258Sfs*	ATGACTACCTCTCCGATCCTGCAGCTGCTGCTGCGGCTCTCACTGTGCGGGCTGCTGCTCCAGAGGGCGGAGACAGGCTCTAAGGGGCAGACGGCGGGGGAGCTGTACCAGCGCTGGGAACGGTACCGCAGGGAGTGCCAGGAGACCTTGGCAGCCGCGGAACCGCCTTCAGGCCTCGCCTGTAACGGGTCCTTCGATATGTACGTCTGCTGGGACTATGCTGCACCCAATGCCACTGCCCGTGCGTCCTGCCCCTGGTACCTGCCCTGGCACCACCATGTGGCTGCAGGTTTCGTCCTCCGCCAGTGTGGCAGTGATGGCCAATGGGGACTTTGGAGAGACCATACACAATGTGAGAACCCAGAGAAGAATGAGGCCTTTCTGGACCAAAGGCTCATC…
L261H	GAATTCATGACTACCTCTCCGATCCTGCAGCTGCTGCTGCGGCTCTCACTGTGCGGGCTGCTGCTCCAGAGGGCGGAGACAGGCTCTAAG GGGCAGACGGCGGGGGAGCTGTACCAGCGCTGGGAACGGTACCGCAGGGAGTGCCAGGAGACCTTGGCAGCCGCGGAACCGCCTTCAGGC CTCGCCTGTAACGGGTCCTTCGATATGTACGTCTGCTGGGACTATGCTGCACCCAATGCCACTGCCCGTGCGTCCTGCCCCTGGTACCTG CCCTGGCACCACCATGTGGCTGCAGGTTTCGTCCTCCGCCAGTGTGGCAGTGATGGCCAATGGGGACTTTGGAGAGACCATACACAATGT GAGAACCCAGAGAAGAATGAGGCCTTTCTGGACCA…
E288G	GAATTCATGACTACCTCTCCGATCCTGCAGCTGCTGCTGCGGCTCTCACTGTGCGGGCTGCTGCTCCAGAGGGCGGAGACAGGCTCTAAG GGGCAGACGGCGGGGGAGCTGTACCAGCGCTGGGAACGGTACCGCAGGGAGTGCCAGGAGACCTTGGCAGCCGCGGAACCGCCTTCAGGC CTCGCCTGTAACGGGTCCTTCGATATGTACGTCTGCTGGGACTATGCTGCACCCAATGCCACTGCCCGTGCGTCCTGCCCCTGGTACCTG CCCTGGCACCACCATGTGGCTGCAGGTTTCGTCCTCCGCCAGTGTGGCAGTGATGGCCAATGGGGACTTTGGAGAGACCATACACAATGT GAGAACCCAGAGAAGAATGAGGCCTTTCTGGACCA…
E291K	ATGACTACCTCTCCGATCCTGCAGCTGCTGCTGCGGCTCTCACTGTGCGGGCTGCTGCTCCAGAGGGCGGAGACAGGCTCTAAGGGGCAGACGGCGGGGGAGCTGTACCAGCGCTGGGAACGGTACCGCAGGGAGTGCCAGGAGACCTTGGCAGCCGCGGAACCGCCTTCAGGCCTCGCCTGTAACGGGTCCTTCGATATGTACGTCTGCTGGGACTATGCTGCACCCAATGCCACTGCCCGTGCGTCCTGCCCCTGGTACCTGCCCTGGCACCACCATGTGGCTGCAGGTTTCGTCCTCCGCCAGTGTGGCAGTGATGGCCAATGGGGACTTTGGAGAGACCATACACAATGTGAGAACCCAGAGAAGAATGAGGCCTTTCTGGACCAAAGGCTCATC…
A294V	ATGACTACCTCTCCGATCCTGCAGCTGCTGCTGCGGCTCTCACTGTGCGGGCTGCTGCTCCAGAGGGCGGAGACAGGCTCTAAGGGGCAGACGGCGGGGGAGCTGTACCAGCGCTGGGAACGGTACCGCAGGGAGTGCCAGGAGACCTTGGCAGCCGCGGAACCGCCTTCAGGCCTCGCCTGTAACGGGTCCTTCGATATGTACGTCTGCTGGGACTATGCTGCACCCAATGCCACTGCCCGTGCGTCCTGCCCCTGGTACCTGCCCTGGCACCACCATGTGGCTGCAGGTTTCGTCCTCCGCCAGTGTGGCAGTGATGGCCAATGGGGACTTTGGAGAGACCATACACAATGTGAGAACCCAGAGAAGAATGAGGCCTTTCTGGACCAAAGGCTCATC…
I299V	ATGACTACCTCTCCGATCCTGCAGCTGCTGCTGCGGCTCTCACTGTGCGGGCTGCTGCTCCAGAGGGCGGAGACAGGCTCTAAGGGGCAGACGGCGGGGGAGCTGTACCAGCGCTGGGAACGGTACCGCAGGGAGTGCCAGGAGACCTTGGCAGCCGCGGAACCGCCTTCAGGCCTCGCCTGTAACGGGTCCTTCGATATGTACGTCTGCTGGGACTATGCTGCACCCAATGCCACTGCCCGTGCGTCCTGCCCCTGGTACCTGCCCTGGCACCACCATGTGGCTGCAGGTTTCGTCCTCCGCCAGTGTGGCAGTGATGGCCAATGGGGACTTTGGAGAGACCATACACAATGTGAGAACCCAGAGAAGAATGAGGCCTTTCTGGACCAAAGGCTCATC…
R300W	ATGACTACCTCTCCGATCCTGCAGCTGCTGCTGCGGCTCTCACTGTGCGGGCTGCTGCTCCAGAGGGCGGAGACAGGCTCTAAGGGGCAGACGGCGGGGGAGCTGTACCAGCGCTGGGAACGGTACCGCAGGGAGTGCCAGGAGACCTTGGCAGCCGCGGAACCGCCTTCAGGCCTCGCCTGTAACGGGTCCTTCGATATGTACGTCTGCTGGGACTATGCTGCACCCAATGCCACTGCCCGTGCGTCCTGCCCCTGGTACCTGCCCTGGCACCACCATGTGGCTGCAGGTTTCGTCCTCCGCCAGTGTGGCAGTGATGGCCAATGGGGACTTTGGAGAGACCATACACAATGTGAGAACCCAGAGAAGAATGAGGCCTTTCTGGACCAAAGGCTCATC…
L304R	GAATTCATGACTACCTCTCCGATCCTGCAGCTGCTGCTGCGGCTCTCACTGTGCGGGCTGCTGCTCCAGAGGGCGGAGACAGGCTCTAAG GGGCAGACGGCGGGGGAGCTGTACCAGCGCTGGGAACGGTACCGCAGGGAGTGCCAGGAGACCTTGGCAGCCGCGGAACCGCCTTCAGGC CTCGCCTGTAACGGGTCCTTCGATATGTACGTCTGCTGGGACTATGCTGCACCCAATGCCACTGCCCGTGCGTCCTGCCCCTGGTACCTG CCCTGGCACCACCATGTGGCTGCAGGTTTCGTCCTCCGCCAGTGTGGCAGTGATGGCCAATGGGGACTTTGGAGAGACCATACACAATGT GAGAACCCAGAGAAGAATGAGGCCTTTCTGGACCA…
R336P	GAATTCATGACTACCTCTCCGATCCTGCAGCTGCTGCTGCGGCTCTCACTGTGCGGGCTGCTGCTCCAGAGGGCGGAGACAGGCTCTAAG GGGCAGACGGCGGGGGAGCTGTACCAGCGCTGGGAACGGTACCGCAGGGAGTGCCAGGAGACCTTGGCAGCCGCGGAACCGCCTTCAGGC CTCGCCTGTAACGGGTCCTTCGATATGTACGTCTGCTGGGACTATGCTGCACCCAATGCCACTGCCCGTGCGTCCTGCCCCTGGTACCTG CCCTGGCACCACCATGTGGCTGCAGGTTTCGTCCTCCGCCAGTGTGGCAGTGATGGCCAATGGGGACTTTGGAGAGACCATACACAATGT GAGAACCCAGAGAAGAATGAGGCCTTTCTGGACCA…
E354Q	ATGACTACCTCTCCGATCCTGCAGCTGCTGCTGCGGCTCTCACTGTGCGGGCTGCTGCTCCAGAGGGCGGAGACAGGCTCTAAGGGGCAGACGGCGGGGGAGCTGTACCAGCGCTGGGAACGGTACCGCAGGGAGTGCCAGGAGACCTTGGCAGCCGCGGAACCGCCTTCAGGCCTCGCCTGTAACGGGTCCTTCGATATGTACGTCTGCTGGGACTATGCTGCACCCAATGCCACTGCCCGTGCGTCCTGCCCCTGGTACCTGCCCTGGCACCACCATGTGGCTGCAGGTTTCGTCCTCCGCCAGTGTGGCAGTGATGGCCAATGGGGACTTTGGAGAGACCATACACAATGTGAGAACCCAGAGAAGAATGAGGCCTTTCTGGACCAAAGGCTCATC…
I378M	ATGACTACCTCTCCGATCCTGCAGCTGCTGCTGCGGCTCTCACTGTGCGGGCTGCTGCTCCAGAGGGCGGAGACAGGCTCTAAGGGGCAGACGGCGGGGGAGCTGTACCAGCGCTGGGAACGGTACCGCAGGGAGTGCCAGGAGACCTTGGCAGCCGCGGAACCGCCTTCAGGCCTCGCCTGTAACGGGTCCTTCGATATGTACGTCTGCTGGGACTATGCTGCACCCAATGCCACTGCCCGTGCGTCCTGCCCCTGGTACCTGCCCTGGCACCACCATGTGGCTGCAGGTTTCGTCCTCCGCCAGTGTGGCAGTGATGGCCAATGGGGACTTTGGAGAGACCATACACAATGTGAGAACCCAGAGAAGAATGAGGCCTTTCTGGACCAAAGGCTCATC…
S382T	GAATTCATGACTACCTCTCCGATCCTGCAGCTGCTGCTGCGGCTCTCACTGTGCGGGCTGCTGCTCCAGAGGGCGGAGACAGGCTCTAAG GGGCAGACGGCGGGGGAGCTGTACCAGCGCTGGGAACGGTACCGCAGGGAGTGCCAGGAGACCTTGGCAGCCGCGGAACCGCCTTCAGGC CTCGCCTGTAACGGGTCCTTCGATATGTACGTCTGCTGGGACTATGCTGCACCCAATGCCACTGCCCGTGCGTCCTGCCCCTGGTACCTG CCCTGGCACCACCATGTGGCTGCAGGTTTCGTCCTCCGCCAGTGTGGCAGTGATGGCCAATGGGGACTTTGGAGAGACCATACACAATGT GAGAACCCAGAGAAGAATGAGGCCTTTCTGGACCA…
S382Y	GAATTCATGACTACCTCTCCGATCCTGCAGCTGCTGCTGCGGCTCTCACTGTGCGGGCTGCTGCTCCAGAGGGCGGAGACAGGCTCTAAG GGGCAGACGGCGGGGGAGCTGTACCAGCGCTGGGAACGGTACCGCAGGGAGTGCCAGGAGACCTTGGCAGCCGCGGAACCGCCTTCAGGC CTCGCCTGTAACGGGTCCTTCGATATGTACGTCTGCTGGGACTATGCTGCACCCAATGCCACTGCCCGTGCGTCCTGCCCCTGGTACCTG CCCTGGCACCACCATGTGGCTGCAGGTTTCGTCCTCCGCCAGTGTGGCAGTGATGGCCAATGGGGACTTTGGAGAGACCATACACAATGT GAGAACCCAGAGAAGAATGAGGCCTTTCTGGACCA…
K397N	ATGACTACCTCTCCGATCCTGCAGCTGCTGCTGCGGCTCTCACTGTGCGGGCTGCTGCTCCAGAGGGCGGAGACAGGCTCTAAGGGGCAGACGGCGGGGGAGCTGTACCAGCGCTGGGAACGGTACCGCAGGGAGTGCCAGGAGACCTTGGCAGCCGCGGAACCGCCTTCAGGCCTCGCCTGTAACGGGTCCTTCGATATGTACGTCTGCTGGGACTATGCTGCACCCAATGCCACTGCCCGTGCGTCCTGCCCCTGGTACCTGCCCTGGCACCACCATGTGGCTGCAGGTTTCGTCCTCCGCCAGTGTGGCAGTGATGGCCAATGGGGACTTTGGAGAGACCATACACAATGTGAGAACCCAGAGAAGAATGAGGCCTTTCTGGACCAAAGGCTCATC…
V399M	ATGACTACCTCTCCGATCCTGCAGCTGCTGCTGCGGCTCTCACTGTGCGGGCTGCTGCTCCAGAGGGCGGAGACAGGCTCTAAGGGGCAGACGGCGGGGGAGCTGTACCAGCGCTGGGAACGGTACCGCAGGGAGTGCCAGGAGACCTTGGCAGCCGCGGAACCGCCTTCAGGCCTCGCCTGTAACGGGTCCTTCGATATGTACGTCTGCTGGGACTATGCTGCACCCAATGCCACTGCCCGTGCGTCCTGCCCCTGGTACCTGCCCTGGCACCACCATGTGGCTGCAGGTTTCGTCCTCCGCCAGTGTGGCAGTGATGGCCAATGGGGACTTTGGAGAGACCATACACAATGTGAGAACCCAGAGAAGAATGAGGCCTTTCTGGACCAAAGGCTCATC…
Q400Gfs*	ATGACTACCTCTCCGATCCTGCAGCTGCTGCTGCGGCTCTCACTGTGCGGGCTGCTGCTCCAGAGGGCGGAGACAGGCTCTAAGGGGCAGACGGCGGGGGAGCTGTACCAGCGCTGGGAACGGTACCGCAGGGAGTGCCAGGAGACCTTGGCAGCCGCGGAACCGCCTTCAGGCCTCGCCTGTAACGGGTCCTTCGATATGTACGTCTGCTGGGACTATGCTGCACCCAATGCCACTGCCCGTGCGTCCTGCCCCTGGTACCTGCCCTGGCACCACCATGTGGCTGCAGGTTTCGTCCTCCGCCAGTGTGGCAGTGATGGCCAATGGGGACTTTGGAGAGACCATACACAATGTGAGAACCCAGAGAAGAATGAGGCCTTTCTGGACCAAAGGCTCATC…
S415I	GAATTCATGACTACCTCTCCGATCCTGCAGCTGCTGCTGCGGCTCTCACTGTGCGGGCTGCTGCTCCAGAGGGCGGAGACAGGCTCTAAG GGGCAGACGGCGGGGGAGCTGTACCAGCGCTGGGAACGGTACCGCAGGGAGTGCCAGGAGACCTTGGCAGCCGCGGAACCGCCTTCAGGC CTCGCCTGTAACGGGTCCTTCGATATGTACGTCTGCTGGGACTATGCTGCACCCAATGCCACTGCCCGTGCGTCCTGCCCCTGGTACCTG CCCTGGCACCACCATGTGGCTGCAGGTTTCGTCCTCCGCCAGTGTGGCAGTGATGGCCAATGGGGACTTTGGAGAGACCATACACAATGT GAGAACCCAGAGAAGAATGAGGCCTTTCTGGACCA…
E418K	GAATTCATGACTACCTCTCCGATCCTGCAGCTGCTGCTGCGGCTCTCACTGTGCGGGCTGCTGCTCCAGAGGGCGGAGACAGGCTCTAAG GGGCAGACGGCGGGGGAGCTGTACCAGCGCTGGGAACGGTACCGCAGGGAGTGCCAGGAGACCTTGGCAGCCGCGGAACCGCCTTCAGGC CTCGCCTGTAACGGGTCCTTCGATATGTACGTCTGCTGGGACTATGCTGCACCCAATGCCACTGCCCGTGCGTCCTGCCCCTGGTACCTG CCCTGGCACCACCATGTGGCTGCAGGTTTCGTCCTCCGCCAGTGTGGCAGTGATGGCCAATGGGGACTTTGGAGAGACCATACACAATGT GAGAACCCAGAGAAGAATGAGGCCTTTCTGGACCA…
G449A	GAATTCATGACTACCTCTCCGATCCTGCAGCTGCTGCTGCGGCTCTCACTGTGCGGGCTGCTGCTCCAGAGGGCGGAGACAGGCTCTAAG GGGCAGACGGCGGGGGAGCTGTACCAGCGCTGGGAACGGTACCGCAGGGAGTGCCAGGAGACCTTGGCAGCCGCGGAACCGCCTTCAGGC CTCGCCTGTAACGGGTCCTTCGATATGTACGTCTGCTGGGACTATGCTGCACCCAATGCCACTGCCCGTGCGTCCTGCCCCTGGTACCTG CCCTGGCACCACCATGTGGCTGCAGGTTTCGTCCTCCGCCAGTGTGGCAGTGATGGCCAATGGGGACTTTGGAGAGACCATACACAATGT GAGAACCCAGAGAAGAATGAGGCCTTTCTGGACCA…
E461*	ATGACTACCTCTCCGATCCTGCAGCTGCTGCTGCGGCTCTCACTGTGCGGGCTGCTGCTCCAGAGGGCGGAGACAGGCTCTAAGGGGCAGACGGCGGGGGAGCTGTACCAGCGCTGGGAACGGTACCGCAGGGAGTGCCAGGAGACCTTGGCAGCCGCGGAACCGCCTTCAGGCCTCGCCTGTAACGGGTCCTTCGATATGTACGTCTGCTGGGACTATGCTGCACCCAATGCCACTGCCCGTGCGTCCTGCCCCTGGTACCTGCCCTGGCACCACCATGTGGCTGCAGGTTTCGTCCTCCGCCAGTGTGGCAGTGATGGCCAATGGGGACTTTGGAGAGACCATACACAATGTGAGAACCCAGAGAAGAATGAGGCCTTTCTGGACCAAAGGCTCATC…
E463Q	GAATTCATGACTACCTCTCCGATCCTGCAGCTGCTGCTGCGGCTCTCACTGTGCGGGCTGCTGCTCCAGAGGGCGGAGACAGGCTCTAAG GGGCAGACGGCGGGGGAGCTGTACCAGCGCTGGGAACGGTACCGCAGGGAGTGCCAGGAGACCTTGGCAGCCGCGGAACCGCCTTCAGGC CTCGCCTGTAACGGGTCCTTCGATATGTACGTCTGCTGGGACTATGCTGCACCCAATGCCACTGCCCGTGCGTCCTGCCCCTGGTACCTG CCCTGGCACCACCATGTGGCTGCAGGTTTCGTCCTCCGCCAGTGTGGCAGTGATGGCCAATGGGGACTTTGGAGAGACCATACACAATGT GAGAACCCAGAGAAGAATGAGGCCTTTCTGGACCA…
