# Supplementary material for: Characterization of genetic variants of GIPR reveals a contribution of β-arrestin to metabolic phenotypes
Source: Nat Metab. 2024 Jun 13;6(7):1268–81. doi: 10.1038/s42255-024-01061-4 (PMC11272584; doi:10.1038/s42255-024-01061-4)
Supplement: Supplementary file 7 — cAMP and binding in vitro source data. [file 42255_2024_1061_MOESM7_ESM.xlsx]

## Sheet: Fig. 1d-f
Functional characterization of 47 GIPR variants (cAMP and binding). Bmax is characterized as the maximum specific binding normalized to WT GIPR. Efficacy at 100 pM is normalized to WT efficacy at 100 pM. IC50 values were determined by non-linear regression in GraphPad Prism. Sigmoid curves were fitted logistically with a Hill slope of 1.0 or -1.0 for the activation or binding curves, respectively…
GIPR Variants	Location	Binding (Bmax)	SEM (Bmax)	Kd (Binding)	SEM (Kd)	n (Binding)	P value (Bmax)	cAMP (Efficacy of 100 pM)	SEM (Efficacy of 100pM)	n (cAMP)	P value (Efficacy of 100 pM)
R12Q	ECD	108.797	10.0417	-9.0738	0.0522259	5	1	83.3457	9.50658	6	0.996994
L13F	ECD	73.3709	3.65588	-9.051	0.0574572	3	0.559158	80.5811	11.642	4	0.985568
T25R	ECD	23.8165	2.69926	-9.42667	0.175987	3	3.4e-07	69.7187	7.97382	4	0.698581
R38L	ECD	52.2419	5.75596	-9.026	0.0181751	3	0.00621752	84.3016	8.99829	4	0.999345
R43G	ECD	80.2708	7.40227	-9.31767	0.0469338	3	0.946237	115.83	14.8573	5	0.998925
S64P	ECD	NB	NB	NB	NB	3	0,00000001	NA	NA	6	0.00014562
M67R	ECD	3.51887	0.906978	-9.07433	0.239218	3	0,00000001	13.4445	4.18849	4	0.00125911
Y73H	ECD	20.1033	3.95911	-8.87967	0.195327	3	8e-08	6.27687	3.01567	6	0.00034946
C84Pfs*	ECD	NB	NB	NB	NB	3	0,00000001	NA	NA	5	0.00018793
W90Lfs*	ECD	1.36441	0.495614	-9.32433	0.106427	3	0,00000001	0.53106	0.53106	5	0.00020659
V99I	ECD	16.9664	4.79226	-9.04933	0.102262	3	2e-08	4.15482	1.96407	4	0.00054198
R101H	ECD	1.36821	0.146205	-8.606	0.957146	3	0,00000001	NA	NA	4	0.00026878
T116R	ECD	13.0345	2.33197	-8.83075	0.236557	4	0,00000001	NA	NA	3	0.0004605
G144S	1.46	8.80171	3.69743	-9.021	0.310097	3	0,00000001	20.3982	7.52293	3	0.00911394
A150T	1.52	14.4104	2.69155	-9.156	0.110365	3	0,00000001	16.3109	2.81957	3	0.00527848
R164W	ICL1	1.13333	0.208606	-10.068	0.435005	3	0,00000001	0.318934	0.318934	4	0.00028392
R164Q	ICL1	86.355	3.53278	-9.187	0.118128	3	0.999846	115.006	19.6738	6	0.999458
H166Y	ICL1	69.7056	12.0956	-9.008	0.100817	3	0.333102	95.6587	28.6437	3	0,99999999
T168A	2.45	6.56312	2.39644	-9.35233	0.267318	3	0,00000001	21.8165	5.08765	4	0.00784138
R183Q	2.60	32.6665	1.7207	-8.38867	0.0329916	3	9.73e-06	NA	NA	3	0.0004605
A185V	2.62	22.1619	7.8074	-9.27167	0.0914355	3	1.8e-07	26.4642	7.45761	3	0.0194986
R190Q	2.67	29.5827	11.2559	-8.31269	0.196742	3	3.1e-06	0.884732	0.291069	7	0.00010783
P195R	ECL1	21.5704	1.90263	-8.878	0.158557	3	1.4e-07	11.7017	4.49766	6	0.00111443
A207V	ECL1	16.92	2.63618	-9.08533	0.0258865	3	2e-08	15.9174	7.98414	6	0.00219177
I221M	3.34	50.8154	1.48834	-9.25125	0.107818	4	0.00098323	82.2117	13.2963	5	0.993753
W233*	3.46	3.9038	0.609544	-9.46367	0.305783	3	0,00000001	6.45782	5.07692	3	0.00126957
Y258Sfs*	4.44	NB	NB	NB	NB	4	0,00000001	NA	NA	3	0.0004605
L261H	4.47	14.9173	1.68937	-9.134	0.128495	4	0,00000001	45.3286	10.782	4	0.119163
E288G	ECL2	13.2572	6.14818	-8.42775	0.0395077	3	0,00000001	4.10102	1.08276	7	0.00022434
E291K	ECL2	17.6843	2.59216	-9.363	0.318037	4	0,00000001	34.7881	7.09802	4	0.0501257
A294V	ECL2	54.9833	7.87204	-9.348	0.288122	4	0.00156545	61.7135	13.2536	3	0.4755
I299V	5.39	95.2574	6.36463	-9.1835	0.116071	4	0,99999999	100.472	17.8348	3	0,99999999
R300W	5.40	25.136	7.30074	-8.9675	0.0456518	4	3e-08	NA	NA	3	0.00046445
L304R	5.44	25.3705	10.2402	-9.3385	0.0417263	4	4e-08	23.7342	8.52837	7	0.00630897
R336P	6.35	52.9037	10.0785	-9.174	0.036731	4	0.00200211	31.9258	6.93142	5	0.0240926
E354Q	6.53	106.286	26.2518	-8.64834	0.280643	3	0,99999999	112.502	18.0512	3	0.999998
I378M	7.43	71.6382	13.1196	-9.36775	0.284443	4	0.293497	81.6737	24.5221	3	0.995435
S382T	7.47	14.7499	2.2651	-8.989	0.290036	3	0,00000001	10.6801	2.96115	6	0.00094158
S382Y	7.47	2.06782	0.0684438	-8.21667	0.433011	3	0,00000001	0.827122	0.431966	6	0.00016939
K397N	ICD	59.572	4.53813	-9.20567	0.204193	3	0.0429469	52.2085	7.73154	3	0.247231
V399M	ICD	16.8449	2.91449	-9.30933	0.0744789	3	0,00000001	23.8641	5.38635	3	0.0004605
Q400Gfs*	ICD	NB	NB	NB	NB	3	2e-08	NA	NA	3	0.0141788
S415I	ICD	104.269	13.3494	-9.06667	0.109289	3	0,99999999	65.7172	12.8952	6	0.52416
E418K	ICD	104.362	18.4766	-9.08933	0.157634	3	0,99999999	79.4186	10.3461	6	0.962412
G449A	ICD	83.5805	19.4944	-9.25433	0.331353	3	0.995155	60.9025	9.23545	6	0.380075
E461*	ICD	152.338	29.6987	-9.183	0.0954699	4	0.00032124	149.508	18.869	4	0.189507
E463Q	ICD	68.5163	14.2679	-9.029	0.102378	3	0.273632	90.9661	5.22441	3	0.999934

## Sheet: Fig. 1g
Structural mapping and variant effect predictor (VEP) results of the 47 nonsynonymous GIPR variants. All functional site data used for the structural mapping analysis of the 47 GIPR variants. “DoWT-like” indicates the protein doWT-like containing the variant. “Group change” shows whether the variant brought about a change in the residue side chain charges and properties. “Hydrophobic change” show…
Variant	In vitro groups	Plot color	DoWT-like	Functional site	Residue type WT	Residue type mutated	Group change	Hydrophobic class WT	hydrophobic class mutated	hydrophobic_change	Mw WT	Mw mutated	Mw change	Other annotations	Dynamut2 ΔΔG change (WT-mut)	Protein segment	Generic numbering
R12Q	WT-like_camp/WT-like_arr	Gray	Extracellular	No functional site	Positive charged/Basic	Hydrophilic/ Polar uncharged	False	Hydrophilic	Neutral	False	174.2	146.15	28.05	N-ter signal peptide	0	N-ter
L13F	WT-like_camp/WT-like_arr	Gray	Extracellular	No functional site	Aliphatic	Aromatic	False	Very Hydrophobic	Very Hydrophobic	True	131.18	165.19	-34.01	N-ter signal peptide	0	N-ter
T25R	WT-like_camp/LoF_arr	Light blue	Extracellular	No functional site	Hydrophilic/ Polar uncharged	Positive charged/Basic	False	Neutral	Hydrophilic	False	119.12	174.2	-55.08			N-ter
R38L	WT-like_camp/WT-like_arr	Gray	Extracellular	No functional site	Positive charged/Basic	Aliphatic	False	Hydrophilic	Very Hydrophobic	False	174.2	131.18	43.02		-0.42	N-ter
R43G	WT-like_camp/LoF_arr	Light blue	Extracellular	No functional site	Positive charged/Basic	Special cases	False	Hydrophilic	Neutral	False	174.2	75.07	99.13		-1.55	N-ter
S64P	LoF_camp/LoF_arr	Bordeaux	Extracellular	No functional site	Hydrophilic/ Polar uncharged	Special cases	False	Neutral	Hydrophilic	False	105.09	115.13	-10.04		-0.64	N-ter
M67R	LoF_camp/WT-like_arr	Pink	Extracellular	Ligand binding interface	Aliphatic	Positive charged/Basic	False	Very Hydrophobic	Hydrophilic	False	149.21	174.2	-24.99		-0.62	N-ter
Y73H	LoF_camp/WT-like_arr	Pink	Extracellular	No functional site	Aromatic	Positive charged/Basic	False	Hydrophobic	Hydrophilic	False	181.19	155.16	26.03		-0.06	N-ter
C84Pfs*70	LoF_camp/LoF_arr	Bordeaux	Extracellular	No functional site	Hydrophilic/ Polar uncharged	Special cases	False	Hydrophobic	Hydrophilic	False	121.16	115.13	6.03	Disulphide bond	-0.56	N-ter
W90Lfs*17	LoF_camp/LoF_arr	Bordeaux	Extracellular	Ligand binding interface	Aromatic	Aliphatic	False	Very Hydrophobic	Very Hydrophobic	True	204.23	131.18	73.05		-1.44	N-ter
V99I	LoF_camp/WT-like_arr	Pink	Extracellular	No functional site	Aliphatic	Aliphatic	True	Very Hydrophobic	Very Hydrophobic	True	117.15	131.18	-14.03		-0.25	N-ter
R101H	LoF_camp/LoF_arr	Bordeaux	Extracellular	Ligand binding interface	Positive charged/Basic	Positive charged/Basic	True	Hydrophilic	Hydrophilic	True	174.2	155.16	19.04		-1.01	N-ter
T116R	LoF_camp/WT-like_arr	Pink	Extracellular	No functional site	Hydrophilic/ Polar uncharged	Positive charged/Basic	False	Neutral	Hydrophilic	False	119.12	174.2	-55.08		0.19	N-ter
G144S	LoF_camp/LoF_arr	Bordeaux	Transmembrane	No functional site	Special cases	Hydrophilic/ Polar uncharged	False	Neutral	Neutral	True	75.07	105.09	-30.02		-0.78	TM1	1x42
A150T	LoF_camp/WT-like_arr	Pink	Transmembrane	No functional site	Aliphatic	Hydrophilic/ Polar uncharged	False	Hydrophobic	Neutral	False	89.1	119.12	-30.02		0.14	TM1	1x48
R164Q	WT-like_camp/LoF_arr	Light blue	Cytoplasmatic	No functional site	Positive charged/Basic	Hydrophilic/ Polar uncharged	False	Hydrophilic	Neutral	False	174.2	146.15	28.05			ICL1	12x49
R164W	LoF_camp/LoF_arr	Bordeaux	Cytoplasmatic	No functional site	Positive charged/Basic	Aromatic	False	Hydrophilic	Very Hydrophobic	False	174.2	204.23	-30.03		0.22	ICL1	12x49
H166Y	WT-like_camp/LoF_arr	Light blue	Cytoplasmatic	No functional site	Positive charged/Basic	Aromatic	False	Hydrophilic	Hydrophobic	False	155.16	181.19	-26.03		1.56	ICL1	12x51
T168A	LoF_camp/LoF_arr	Bordeaux	Cytoplasmatic	No functional site	Hydrophilic/ Polar uncharged	Aliphatic	False	Neutral	Hydrophobic	False	119.12	89.1	30.02		-1.13	TM2	2x38
R183Q	LoF_camp/LoF_arr	Bordeaux	Transmembrane	Ligand binding interface	Positive charged/Basic	Hydrophilic/ Polar uncharged	False	Hydrophilic	Neutral	False	174.2	146.15	28.05		-0.9	TM2	2x53
A185V	LoF_camp/WT-like_arr	Pink	Transmembrane	No functional site	Aliphatic	Aliphatic	True	Hydrophobic	Very Hydrophobic	False	89.1	117.15	-28.05		-1.13	TM2	2x55
R190Q	LoF_camp/LoF_arr	Bordeaux	Extracellular	Ligand binding interface	Positive charged/Basic	Hydrophilic/ Polar uncharged	False	Hydrophilic	Neutral	False	174.2	146.15	28.05		-0.58	TM2	2x60
P195R	LoF_camp/WT-like_arr	Pink	Extracellular	No functional site	Special cases	Positive charged/Basic	False	Hydrophilic	Hydrophilic	True	115.13	174.2	-59.07		-0.33	ECL1
A207V	LoF_camp/WT-like_arr	Pink	Extracellular	No functional site	Aliphatic	Aliphatic	True	Hydrophobic	Very Hydrophobic	False	89.1	117.15	-28.05		-0.46	ECL1
I221M	WT-like_camp/LoF_arr	Light blue	Transmembrane	No functional site	Aliphatic	Aliphatic	True	Very Hydrophobic	Very Hydrophobic	True	131.18	149.21	-18.03		-0.27	TM3	3x30
W233*	LoF_camp/LoF_arr	Bordeaux	Transmembrane	No functional site	Aromatic	-	False	Very Hydrophobic		False	204.23					TM3	3x42
Y258Sfs*50	LoF_camp/LoF_arr	Bordeaux	Transmembrane	No functional site	Aromatic	Hydrophilic/ Polar uncharged	False	Hydrophobic	Neutral	False	181.19	105.09	76.1		-0.39	TM4	4x45
L261H	LoF_camp/LoF_arr	Bordeaux	Transmembrane	No functional site	Aliphatic	Positive charged/Basic	False	Very Hydrophobic	Hydrophilic	False	131.18	155.16	-23.98		-0.01	TM4	4x48
E288G	LoF_camp/LoF_arr	Bordeaux	Extracellular	Ligand binding interface	Negative charged/Acidic	Special cases	False	Neutral	Neutral	True	147.13	75.07	72.06		-0.85	ECL2	45x52
E291K	LoF_camp/LoF_arr	Bordeaux	Extracellular	Ligand binding interface	Negative charged/Acidic	Positive charged/Basic	False	Neutral	Hydrophilic	False	147.13	146.19	0.94		0.07	ECL2
A294V	WT-like_camp/WT-like_arr	Gray	Transmembrane	No functional site	Aliphatic	Aliphatic	True	Hydrophobic	Very Hydrophobic	False	89.1	117.15	-28.05		-1.02	TM5	5x39
I299V	WT-like_camp/WT-like_arr	Gray	Transmembrane	Ligand binding interface	Aliphatic	Aliphatic	True	Very Hydrophobic	Very Hydrophobic	True	131.18	117.15	14.03		-1.02	TM5	5x43
R300W	LoF_camp/LoF_arr	Bordeaux	Transmembrane	No functional site	Positive charged/Basic	Aromatic	False	Hydrophilic	Very Hydrophobic	False	174.2	204.23	-30.03		-1.1	TM5	5x44
L304R	LoF_camp/LoF_arr	Bordeaux	Transmembrane	No functional site	Aliphatic	Positive charged/Basic	False	Very Hydrophobic	Hydrophilic	False	131.18	174.2	-43.02		-0.47	TM5	5x48
R336P	LoF_camp/LoF_arr	Bordeaux	Cytoplasmatic	Microswhiteches	Positive charged/Basic	Special cases	False	Hydrophilic	Hydrophilic	True	174.2	115.13	59.07		0.08	TM6	6x30
E354Q	WT-like_camp/WT-like_arr	Gray	Transmembrane	Ligand binding interface	Negative charged/Acidic	Hydrophilic/ Polar uncharged	False	Neutral	Neutral	True	147.13	146.15	0.98		-0.81	TM6	6x48
I378M	WT-like_camp/GoF_arr	black	Transmembrane	Ligand binding interface	Aliphatic	Aliphatic	True	Very Hydrophobic	Very Hydrophobic	True	131.18	149.21	-18.03		-0.96	TM7	7x38
S382T	LoF_camp/LoF_arr	Bordeaux	Transmembrane	No functional site	Hydrophilic/ Polar uncharged	Hydrophilic/ Polar uncharged	True	Neutral	Neutral	True	105.09	119.12	-14.03		-0.17	TM7	7x42
S382Y	LoF_camp/LoF_arr	Bordeaux	Transmembrane	No functional site	Hydrophilic/ Polar uncharged	Aromatic	False	Neutral	Hydrophobic	False	105.09	181.19	-76.1		-0.93	TM7	7x42
K397N	WT-like_camp/LoF_arr	Light blue	Transmembrane	G protein interface	Positive charged/Basic	Hydrophilic/ Polar uncharged	False	Hydrophilic	Hydrophilic	True	146.19	132.12	14.07		0.46	H8	8x48
V399M	LoF_camp/LoF_arr	Bordeaux	Cytoplasmatic	No functional site	Aliphatic	Aliphatic	True	Very Hydrophobic	Very Hydrophobic	True	117.15	149.21	-32.06		-0.91	H8	8x50
Q400Gfs*56	LoF_camp/LoF_arr	Bordeaux	Cytoplasmatic	G protein interface	Hydrophilic/ Polar uncharged	Special cases	False	Neutral	Neutral	True	146.15	75.07	71.08		-0.98	H8	8x51
S415I	WT-like_camp/WT-like_arr	Gray	Cytoplasmatic	No functional site	Hydrophilic/ Polar uncharged	Aliphatic	False	Neutral	Very Hydrophobic	False	105.09	131.18	-26.09			H8	8x66
E418K	WT-like_camp/WT-like_arr	Gray	Cytoplasmatic	No functional site	Negative charged/Acidic	Positive charged/Basic	False	Neutral	Hydrophilic	False	147.13	146.19	0.94			H8	8x69
G449A	WT-like_camp/WT-like_arr	Gray	Cytoplasmatic	No functional site	Special cases	Aliphatic	False	Neutral	Hydrophobic	False	75.07	89.1	-14.03	Disordered region		C-term
E461*	GoF_camp/WT-like_arr	Green	Cytoplasmatic	No functional site	Negative charged/Acidic	-	False	Neutral		False	147.13			Disordered region		C-term
E463Q	WT-like_camp/WT-like_arr	Gray	Cytoplasmatic	No functional site	Negative charged/Acidic	Hydrophilic/ Polar uncharged	False	Neutral	Neutral	True	147.13	146.15	0.98	Disordered region		C-term
