# Supplementary material for: Characterization of genetic variants of GIPR reveals a contribution of β-arrestin to metabolic phenotypes
Source: Nat Metab. 2024 Jun 13;6(7):1268–81. doi: 10.1038/s42255-024-01061-4 (PMC11272584; doi:10.1038/s42255-024-01061-4)
Supplement: Supplementary file 8 — β-arrestin recruitment in vitro source data. [file 42255_2024_1061_MOESM8_ESM.xlsx]

## Sheet: Fig. 2
Functional characterization of 47 GIPR variants (β-arrestin 2 recruitment). Emax is characterized as the maximal response normalized to that of WT GIPR. LogEC50 values were determined by non-linear regression in GraphPad Prism. Sigmoid curves were fitted logistically with a Hill slope of 1.0 for the activation. The data represent the mean ± SEM of at least three independent experiments performed …
GIPR Variants	Location	Arrestin (Emax)	SEM (Arrestin Emax)	logEC50 (Arrestin)	SEM (Arrestin EC50)	n (Arrestin)	P value (Emax)
R12Q	ECD	92.4292	9.06922	-8.71636	0.201292	5	0.9993
L13F	ECD	68.078	7.60284	-8.74857	0.123679	5	0.3228
T25R	ECD	19.2959	4.27138	-9.30225	0.245657	5	0.0001
R38L	ECD	82.2755	7.35572	-8.99812	0.115685	5	0.9152
R43G	ECD	47.8326	2.45077	-9.10271	0.0832997	5	0.0224
S64P	ECD	NA	NA	NA	NA	5	0.0001
M67R	ECD	145.226	9.17902	-8.15584	0.113483	6	0.0593
Y73H	ECD	132.278	15.1449	-9.1117	0.153909	5	0.3116
C84Pfs*	ECD	NA	NA	NA	NA	5	0.0001
W90Lfs*	ECD	14.9799	5.9287	-10.8175	0.903948	5	0.0001
V99I	ECD	62.2471	2.76801	-8.92703	0.0812454	5	0.1719
R101H	ECD	NA	NA	NA	NA	5	0.0001
T116R	ECD	62.1788	6.27614	-8.71035	0.136298	5	0.1706
G144S	1.46	NA	NA	NA	NA	5	0.0001
A150T	1.52	81.7321	6.09224	-8.91884	0.249412	5	0.8949
R164W	ICL1	NA	NA	NA	NA	5	0.0001
R164Q	ICL1	30.5299	2.37232	-8.92351	0.236867	5	0.0008
H166Y	ICL1	36.1561	3.96949	-9.2156	0.166416	5	0.0027
T168A	2.45	22.0587	1.68003	-9.26766	0.0690274	5	0.0001
R183Q	2.60	3.85341	1.05782	0	0	5	0.0001
A185V	2.62	89.0484	7.53594	-8.96432	0.0557612	5	0.9956
R190Q	2.67	11.3082	3.76865	-8.8578	0.606919	6	0.0001
P195R	ECL1	85.6091	11.6463	-9.04444	0.0551542	5	0.9876
A207V	ECL1	83.3448	5.55461	-9.42099	0.219098	4	0.958
I221M	3.34	19.6236	2.64624	-9.38116	0.0743649	3	0.0002
W233*	3.46	NA	NA	NA	NA	3	0.0001
Y258Sfs*	4.44	NA	NA	NA	NA	3	0.0001
L261H	4.47	NA	NA	NA	NA	3	0.0001
E288G	ECL2	9.09926	5.13276	-9.14575	1.23693	5	0.0001
E291K	ECL2	19.8195	9.97374	-8.47856	0.213676	3	0.0002
A294V	ECL2	63.2819	10.1523	-9.01153	0.114608	3	0.2388
I299V	5.39	75.7779	8.25806	-9.00872	0.168812	3	0.686
R300W	5.40	NA	NA	NA	NA	3	0.0001
L304R	5.44	13.2865	5.02926	-9.40675	0.595643	4	0.0001
R336P	6.35	21.0232	4.55235	-8.81682	1.21747	4	0.0002
E354Q	6.53	98.2163	19.3695	-8.51639	0.371198	4	0.9999
I378M	7.43	135.698	24.8217	-9.12977	0.141945	3	0.2647
S382T	7.47	5.78228	3.92932	-9.38908	0.0433224	3	0.0001
S382Y	7.47	NA	NA	NA	NA	3	0.0001
K397N	ICD	38.2247	8.62439	-8.89738	0.208595	3	0.0073
V399M	ICD	NA	NA	NA	NA	3	0.0001
Q400Gfs*	ICD	NA	NA	NA	NA	3	0.0001
S415I	ICD	92.8453	6.07226	-9.12142	0.0737192	3	0.9993
E418K	ICD	91.1136	8.73432	-9.18986	0.068762	3	0.9991
G449A	ICD	52.5584	17.2278	-9.24288	0.199036	3	0.067
E461*	ICD	60.1777	4.3148	-9.16545	0.0546162	3	0.1715
E463Q	ICD	49.3272	8.65351	-9.07751	0.0536674	3	0.0428
