# Supplementary material for: Characterization of genetic variants of GIPR reveals a contribution of β-arrestin to metabolic phenotypes
Source: Nat Metab. 2024 Jun 13;6(7):1268–81. doi: 10.1038/s42255-024-01061-4 (PMC11272584; doi:10.1038/s42255-024-01061-4)
Supplement: Supplementary file 9 — Statistical UK Biobank source data. [file 42255_2024_1061_MOESM9_ESM.xlsx]

## Sheet: Fig. 3c
Summary statistics of the burden tests for cardiometabolic phenotypes in the UK Biobank. The burden testing (performed using ACAT-O) of quantitative traits for all samples in the UK Biobank. Abbreviations and column explanation: Variant_groups, the GIPR variant groups; Carriers, number of individuals for each phenotype carrying any of the GIPR variants within that variant group; N, total sample s…
Variant_groups	Carriers	N	Freq	Pheno_code	Phenotype	Beta	SE	CI_low	CI_up	ChiSQ	Log10p_unadj	p_unadj	Log10p	p	q
GoF_WT	175	464102	0.000189613	48	Waist circumference	-0.0199057	0.0629241	-0.143237	0.103426	0.100074	0.123932	0.751741	0.12354	0.752419	0.79004
GoF_WT	176	464053	0.000189634	49	Hip circumference	-0.0587977	0.0705939	-0.197162	0.0795663	0.693723	0.392651	0.404901	0.391228	0.40623	0.51702
GoF_WT	166	435360	0.000191795	4079	Diastolic blood pressure	0.0514541	0.0738389	-0.0932701	0.196178	0.485588	0.313451	0.485902	0.302344	0.498489	0.585484
GoF_WT	166	435347	0.000191801	4080	Systolic blood pressure	0.145482	0.0696015	0.00906306	0.281901	4.36901	1.43654	0.0365982	1.3734	0.0423253	0.148139
GoF_WT	175	463250	0.000189962	21001	Body mass index (BMI)	-0.0467698	0.0694434	-0.182879	0.0893393	0.453597	0.300481	0.500632	0.299432	0.501843	0.585484
GoF_WT	174	456550	0.00019056	23099	Body fat percentage	0.000295545	0.0534012	-0.104371	0.104962	3.06e-05	0.00192201	0.995584	0.00190562	0.995622	0.995622
LoF_LoF	3832	464102	0.00412948	48	Waist circumference	-0.0681559	0.0135191	-0.0946533	-0.0416585	25.4164	6.33537	4.62e-07	5.87355	1.34e-06	1.407e-05
LoF_LoF	3834	464053	0.00413207	49	Hip circumference	-0.124279	0.015163	-0.153998	-0.0945595	67.178	15.6054	2.48e-16	15.0325	9.28e-16	3.8976e-14
LoF_LoF	3541	435360	0.00406675	4079	Diastolic blood pressure	-0.0182049	0.0160736	-0.0497092	0.0132994	1.28278	0.58942	0.257383	0.34145	0.455565	0.562756
LoF_LoF	3540	435347	0.00406687	4080	Systolic blood pressure	0.0122159	0.0151512	-0.0174805	0.0419123	0.650063	0.376657	0.420091	0.197323	0.634859	0.72065
LoF_LoF	3829	463250	0.00413276	21001	Body mass index (BMI)	-0.105151	0.0149275	-0.134409	-0.0758931	49.6192	11.7289	1.87e-12	11.0674	8.56e-12	1.7976e-10
LoF_LoF	3773	456550	0.00413208	23099	Body fat percentage	-0.0637072	0.0114976	-0.0862425	-0.0411719	30.7016	7.52155	3.01e-08	6.699	2e-07	2.8e-06
LoF_WT	6635	464102	0.00714929	48	Waist circumference	-0.0148576	0.0102925	-0.0350309	0.0053157	2.08379	0.827193	0.14887	1.15033	0.0707408	0.180792
LoF_WT	6635	464053	0.00714897	49	Hip circumference	-0.0107318	0.0115479	-0.0333657	0.0119021	0.86365	0.452571	0.352719	0.73751	0.183016	0.284692
LoF_WT	6253	435360	0.00718256	4079	Diastolic blood pressure	-0.0244071	0.012123	-0.0481682	-0.00064602	4.05334	1.35572	0.0440839	1.57831	0.0264052	0.107361
LoF_WT	6254	435347	0.00718278	4080	Systolic blood pressure	-0.0108885	0.0114273	-0.033286	0.011509	0.907917	0.467669	0.340668	0.451654	0.353465	0.463922
LoF_WT	6627	463250	0.0071538	21001	Body mass index (BMI)	-0.0242422	0.0113674	-0.0465223	-0.0019621	4.54796	1.48204	0.0329579	1.95114	0.0111908	0.0587515
LoF_WT	6539	456550	0.00716241	23099	Body fat percentage	-0.0125222	0.00874966	-0.0296715	0.00462713	2.04825	0.817067	0.152382	1.13562	0.0731779	0.180792
pLoF	500	464102	0.000539752	48	Waist circumference	-0.097994	0.0373288	-0.171158	-0.0248296	6.89145	2.06244	0.00866084	1.55101	0.0281184	0.107361
pLoF	500	464053	0.000539809	49	Hip circumference	-0.187787	0.0418788	-0.269869	-0.105705	20.1069	5.13529	7.32e-06	4.69106	2.04e-05	0.00017136
pLoF	459	435360	0.000528298	4079	Diastolic blood pressure	-0.163092	0.0445286	-0.250368	-0.0758159	13.4149	3.60269	0.000249638	2.75208	0.00176978	0.0123885
pLoF	459	435347	0.000528314	4080	Systolic blood pressure	-0.103685	0.0419732	-0.185952	-0.0214175	6.10222	1.86963	0.0135011	1.28346	0.0520643	0.168208
pLoF	499	463250	0.000539665	21001	Body mass index (BMI)	-0.125228	0.0412374	-0.206053	-0.0444027	9.2219	2.62135	0.00239139	2.37741	0.00419363	0.0251618
pLoF	492	456550	0.000538824	23099	Body fat percentage	-0.0700809	0.0317861	-0.132382	-0.00778014	4.86099	1.56113	0.0274707	1.21636	0.0607631	0.180792
Synonymous	3435	464102	0.0037007	48	Waist circumference	0.00621106	0.0142956	-0.0218083	0.0342304	0.188768	0.177869	0.663943	0.078262	0.835099	0.855467
Synonymous	3435	464053	0.00370109	49	Hip circumference	-0.0145722	0.0160381	-0.0460069	0.0168625	0.825553	0.439422	0.363562	0.818443	0.1519	0.275563
Synonymous	3209	435360	0.0036866	4079	Diastolic blood pressure	0.0509317	0.0169033	0.0178012	0.0840622	9.07888	2.58741	0.00258577	1.74695	0.0179081	0.0835712
Synonymous	3209	435347	0.00368671	4080	Systolic blood pressure	0.0308157	0.0159333	-0.000413568	0.062045	3.74052	1.27484	0.053108	0.973978	0.106175	0.222967
Synonymous	3429	463250	0.0037021	21001	Body mass index (BMI)	-0.00309796	0.0157882	-0.0340428	0.0278469	0.0385024	0.0734324	0.844438	0.135318	0.732288	0.788618
Synonymous	3376	456550	0.00369839	23099	Body fat percentage	-0.00319338	0.0121662	-0.0270391	0.0206524	0.068896	0.100754	0.79295	0.172782	0.671766	0.742478
WT_GoF	111	464101	0.000120663	48	Waist circumference	0.0843458	0.0793472	-0.0711747	0.239866	1.12996	0.540935	0.287783	0.540894	0.28781	0.431715
WT_GoF	111	464052	0.000120676	49	Hip circumference	0.135603	0.089019	-0.0388742	0.31008	2.32045	0.893866	0.127683	0.893789	0.127706	0.255412
WT_GoF	111	435359	0.000127481	4079	Diastolic blood pressure	-0.134817	0.0911073	-0.313387	0.0437533	2.1897	0.857183	0.138937	0.851579	0.140741	0.268688
WT_GoF	111	435346	0.000127485	4080	Systolic blood pressure	-0.155094	0.0858789	-0.323417	0.0132286	3.2615	1.14921	0.0709235	1.14137	0.0722154	0.180792
WT_GoF	111	463249	0.000120885	21001	Body mass index (BMI)	0.145159	0.0875697	-0.0264776	0.316796	2.74777	1.01149	0.097389	1.01137	0.0974159	0.21534
WT_GoF	111	456549	0.000122659	23099	Body fat percentage	0.0627887	0.0669623	-0.0684574	0.194035	0.87923	0.457906	0.348413	0.457808	0.348491	0.463922
WT_WT	607	464102	0.000655028	48	Waist circumference	-0.0651543	0.0338838	-0.131567	0.00125795	3.69746	1.26364	0.0544954	1.04118	0.0909536	0.212225
WT_WT	608	464053	0.000655098	49	Hip circumference	-0.0503166	0.0380139	-0.124824	0.0241906	1.75202	0.731368	0.185623	0.462506	0.344742	0.463922
WT_WT	572	435360	0.000656928	4079	Diastolic blood pressure	0.064906	0.0399323	-0.0133613	0.143173	2.64193	0.982646	0.104077	0.742867	0.180773	0.284692
WT_WT	571	435347	0.000656947	4080	Systolic blood pressure	0.070532	0.0376407	-0.00324377	0.144308	3.51121	1.21499	0.0609551	0.802817	0.157465	0.275563
WT_WT	607	463250	0.000656233	21001	Body mass index (BMI)	-0.0508166	0.0373944	-0.12411	0.0224764	1.84671	0.759035	0.174167	0.745805	0.179554	0.284692
WT_WT	600	456550	0.000658197	23099	Body fat percentage	-0.0395711	0.0287584	-0.0959376	0.0167954	1.89333	0.772559	0.168827	0.515352	0.305245	0.442078
