# Supplementary material for: Characterization of genetic variants of GIPR reveals a contribution of β-arrestin to metabolic phenotypes
Source: Nat Metab. 2024 Jun 13;6(7):1268–81. doi: 10.1038/s42255-024-01061-4 (PMC11272584; doi:10.1038/s42255-024-01061-4)
Supplement: Supplementary file 10 — Endosomal signalling and in vivo source data. [file 42255_2024_1061_MOESM10_ESM.xlsx]

## Sheet: Fig. 4a
Endosomal signaling of GIPR variants. The delta BRET values are calculated by substracting the vehicle value from the top vlaues. Statistical significance were determined with One sample t-test (two-sided) performed on the mean of individual experiments. The data represent the mean ± SEM.
GIPR variants	Mean of ΔBRET	SEM (Mean of ΔBRET)	n	P value
WT GIPR	0.1015	0.01425	8	0.0001896
V99I	0.05169	0.003623	4	0.0007461
R164Q	0.01418	0.004776	4	0.0590829
H166Y	0.03164	0.007558	4	0.0248468
R190Q	0.01529	0.01799	4	0.457908
A207V	0.1369	0.004975	4	0.0001053
E288G	0.004481	0.01056	4	0.700068
I299V	0.0859	0.02219	4	0.0305
I378M	0.1166	0.01205	4	0.0023435
E418K	0.07968	0.01546	4	0.0141731
E461*	0.1591	0.01877	4	0.0034487

## Sheet: Fig. 4d-e
Glucose excursion of WT and Arrb2 knockout mice during an intraperitoneal glucose tolerance test (IPGTT). The mean difference between WT mice treated with vehicle (Veh.) versus GIP and GLP-1 treatment at time points 0-120 minutes. P values were determined with two-way analysis of variance and Holm-Šidák testing was used to correct for multiple testing.
Time	Mean difference (WT + Veh. vs. WT + GIP)	n (WT + Veh.)	n (WT + GIP)	P-values	Mean difference (WT + Veh. vs. WT + GLP-1)	n (WT + GLP-1)	P-values	Arrb2-/- + Veh. vs. Arrb2-/- + GIP	n (Arrb2-/- + Veh)	n (Arrb2-/- + GIP)	P-values	Arrb2-/- + Veh. vs. Arrb2-/- + GLP-1	n (Arrb2-/- + GLP-1)	P-values
0	20.3	14	10	0.0319	19.88	13	0.0311	17.89	13	11	0.0111	20.92	10	0.0111
15	40.86	14	10	0.0245	40.32	13	0.0245	-0.1119	13	11	0.9928	44.92	10	0.0082
30	20.41	14	10	0.195	28.33	13	0.0939	-23.17	13	11	0.0745	39.26	10	0.0038
60	10.56	14	10	0.5346	8.126	13	0.5346	-11.92	13	11	0.216	8.477	10	0.216
120	5.643	14	10	0.6664	-1.819	13	0.7408	-2.58	13	11	0.796	3.392	10	0.796
