# Supplementary material for: Characterization of genetic variants of GIPR reveals a contribution of β-arrestin to metabolic phenotypes
Source: Nat Metab. 2024 Jun 13;6(7):1268–81. doi: 10.1038/s42255-024-01061-4 (PMC11272584; doi:10.1038/s42255-024-01061-4)
Supplement: Supplementary file 11 — cAMP and binding in vitro source data. [file 42255_2024_1061_MOESM11_ESM.xlsx]

## Sheet: ED Fig. 1a-b
Functional characterization of 47 GIPR variants (cAMP). Emax is characterized as the maximal response normalized to that of WT GIPR. LogEC50 values were determined by non-linear regression in GraphPad Prism. Sigmoid curves were fitted logistically with a Hill slope of 1.0 for the activation. The data represent the mean ± SEM of at least three independent experiments performed in duplicate. The P …
GIPR Variants	Location	cAMP (Emax)	SEM (Emax)	logEC50 (cAMP)	SEM (EC50)	n (cAMP)	P value (Emax)
R12Q	ECD	85.7059	8.40101	-11.3794	0.110246	6	1
L13F	ECD	87.3555	12.0432	-11.3245	0.0735962	4	0,99999999
T25R	ECD	112.896	15.5068	-10.2461	0.095159	4	0.999999
R38L	ECD	100.043	7.74026	-10.8508	0.0853069	4	0,99999999
R43G	ECD	130.617	14.4656	-11.181	0.0585405	5	0.481921
S64P	ECD	NA	NA	NA	NA	6	0,00000001
M67R	ECD	18.2485	4.82492	-10.4048	0.303638	4	9e-07
Y73H	ECD	14.6697	2.83113	-10.8636	0.523804	6	5e-08
C84Pfs*	ECD	NA	NA	NA	NA	5	0,00000001
W90Lfs*	ECD	11.228	3.11022	-8.44731	0.138197	5	1.3e-07
V99I	ECD	14.5783	4.28632	-9.23968	0.085185	4	5.92e-06
R101H	ECD	NA	NA	NA	NA	4	4e-08
T116R	ECD	NA	NA	NA	NA	3	1.9e-06
G144S	1.46	129.869	30.3087	-9.16317	0.0743255	3	0.884356
A150T	1.52	16.253	1.03678	-11.3011	0.29782	3	0.00016975
R164W	ICL1	8.92024	3.75619	-8.4315	0.301166	4	1.42e-06
R164Q	ICL1	135.403	19.6768	-10.8305	0.117391	6	0.139032
H166Y	ICL1	128.865	24.3788	-10.611	0.133676	3	0.914936
T168A	2.45	28.0973	6.21843	-10.9367	0.401407	4	0.00035578
R183Q	2.60	118.21	18.8785	-8.01369	0.118487	3	0.999915
A185V	2.62	26.734	5.70396	-11.5822	0.384532	3	0.00206221
R190Q	2.67	71.9873	5.56031	-8.13293	0.12261	7	0.629213
P195R	ECL1	16.1768	2.75746	-10.389	0.585274	6	8e-08
A207V	ECL1	20.4449	6.55605	-9.88449	0.645762	6	5.1e-07
I221M	3.34	111.927	13.1872	-10.4692	0.0984421	5	0.992789
W233*	3.46	85.8929	12.518	-8.83294	0.224984	3	0,99999999
Y258Sfs*	4.44	NA	NA	NA	NA	3	2.85e-06
L261H	4.47	113.279	18.8615	-9.74126	0.0842431	4	0.99969
E288G	ECL2	83.3958	12.3677	-8.45587	0.229047	7	0.84582
E291K	ECL2	230.147	22.3502	-9.51362	0.211145	4	0,00000001
A294V	ECL2	87.0185	14.2623	-10.619	0.209549	3	0,99999999
I299V	5.39	118.434	16.6706	-10.7745	0.226259	3	0.999891
R300W	5.40	114.267	26.4455	-8.17254	0.156333	3	1
L304R	5.44	36.6062	9.02224	-10.088	0.461099	7	5.825e-05
R336P	6.35	42.4971	7.04818	-10.6897	0.230306	5	0.00428751
E354Q	6.53	116.254	15.3651	-11.2066	0.107523	3	0.999993
I378M	7.43	77.8064	9.49878	-11.0645	0.439269	3	0.999971
S382T	7.47	104.718	12.3928	-9.06344	0.109988	6	0,99999999
S382Y	7.47	42.5234	12.5639	-6.57637	0.461668	6	0,99999999
K397N	ICD	68.0889	5.34455	-10.7197	0.214632	3	0.956385
V399M	ICD	147.141	26.4698	-9.26011	0.0639494	3	1.9e-06
Q400Gfs*	ICD	NA	NA	NA	NA	3	0.15001
S415I	ICD	71.3503	12.1453	-11.1595	0.0747523	6	0.736168
E418K	ICD	80.4707	9.60647	-11.3662	0.0776347	6	0.99999
G449A	ICD	65.3599	8.00619	-11.14	0.0842987	6	0.23391
E461*	ICD	179.218	25.3556	-11.0635	0.129582	4	3.75e-06
E463Q	ICD	95.4607	2.6555	-11.2197	0.105701	3	0,99999999

## Sheet: ED Fig. 1c-e
WT GIPR gene doses experiments. LogEC50 values were determined by non-linear regression in GraphPad Prism. IC50 values were determined by non-linear regression in GraphPad Prism. Sigmoid curves were fitted logistically with a Hill slope of 1.0 or -1.0 for the activation or binding curves, respectively. The data represent the mean ± SEM of three independent experiments performed in duplicate.
GIPR gene doses	Binding (Kd)	SEM (Kd)	n (Binding)	logEC50 (cAMP)	SEM (EC50)	n (cAMP)
10 ng GIPR	-9.47433	0.195529	3	-8.9433	0.139233	3
50ng GIPR	-9.536	0.13758	3	-9.86867	0.308324	3
100 ng GIPR	-9.39833	0.0861089	3	-9.55067	0.069305	3
250 ng GIPR	-9.42967	0.119071	3	-10.7233	0.255618	3
500 ng GIPR	-9.284	0.0853711	3	-11.45	0.142673	3
100 µg GIPR	-9.124	0.0769949	3	-11.4867	0.106075	3
