# Supplementary material for: Characterization of genetic variants of GIPR reveals a contribution of β-arrestin to metabolic phenotypes
Source: Nat Metab. 2024 Jun 13;6(7):1268–81. doi: 10.1038/s42255-024-01061-4 (PMC11272584; doi:10.1038/s42255-024-01061-4)
Supplement: Supplementary file 12 — Variant effect predictor source data. [file 42255_2024_1061_MOESM12_ESM.xlsx]

## Sheet: Extended Data Fig. 2a
Variant effect predictor (VEP) results of the 47 nonsynonymous GIPR variants. The “VEP clustering” tab comprises the rank-normalized scores of the 25 VEP algorithms for all 47 GIPR variants. “Generic numbering” shows the corresponding residue positions according to the structure-based generic residue numbering system for class B1 GPCRs (Wootten numbering) “Efficacy at 100 pmol (cAMP)” shows the e…
Variant	Generic numbering	Efficacy at 100pmol (cAMP)	percentage_camp	BayesDel_noAF_rankscore	CADD_raw_rankscore	ClinPred_rankscore	DANN_rankscore	DEOGEN2_rankscore	Eigen-PC-raw_coding_rankscore	FATHMM_converted_rankscore	GERP++_RS_rankscore	GenoCanyon_rankscore	LIST-S2_rankscore	LRT_converted_rankscore	M-CAP_rankscore	MVP_rankscore	MetaLR_rankscore	MetaRNN_rankscore	MetaSVM_rankscore	MutPred_rankscore	MutationAssessor_rankscore	PROVEAN_converted_rankscore	PrimateAI_rankscore	REVEL_rankscore	SiPhy_29way_logOdds_rankscore	VEST4_rankscore	fathmm-XF_coding_rankscore	integrated_fitCons_rankscore
R12Q		0.833457	>50% cAMP	0.24311	0.32495	0.37525	0.91026	0.37103	0.17108	0.56937	0.23429	0.74766	0.25622	0.16547	0.61921	0.56629	0.31615	0.26756	0.11632	0.55649	0.31408	0.12472	0.30491	0.05988	0.10637	0.26837	0.06773	0.08805
L13F		0.805811	>50% cAMP	0.47466	0.62099	0.2231	0.82477	0.58037	0.47841	0.66294	0.44807	0.74766	0.14792	0.42129	0.84977	0.6837	0.76503	0.05182	0.69658	-	0.71248	0.47344	0.48058	0.43123	0.51274	0.5362	0.19358	0.08805
T25R		0.697187	>50% cAMP	0.41246	0.51621	0.15739	0.0771	0.39244	0.44467	0.571	0.67015	0.74766	0.27384	0.10984	0.64943	0.80257	0.59045	0.32639	0.51982	0.41593	0.57402	0.33401	0.47484	0.39377	0.62583	0.3159	0.40133	0.34471
R38L		0.843016	>50% cAMP	0.61053	0.59979	0.67269	0.82406	0.7548	0.5045	0.49068	0.83678	0.74766	0.48098	0.29108	0.35118	0.49132	0.48188	0.48829	0.52573	0.5339	0.62015	0.67589	0.50599	0.34239	0.71695	0.52208	0.44236	0.34471
R43G		1.1583	>50% cAMP	0.20392	0.38938	0.51751	0.47684	0.77744	0.24051	0.53731	0.2477	0.74766	0.25688	0.16069	0.46494	0.48625	0.40377	0.2592	0.33224	0.43067	0.37068	0.64939	0.40757	0.19503	0.57545	0.23884	0.16251	0.34471
S64P		0	<50% cAMP	0.67141	0.90986	0.67432	0.88106	0.6809	0.67789	0.64264	0.53365	0.74766	0.63503	0.35512	0.84241	0.68183	0.62383	0.79814	0.65384	0.77352	0.73131	0.56301	0.83558	0.7044	0.27061	0.73015	0.70149	0.4053
M67R		0.134445	<50% cAMP	0.63673	0.60417	0.25582	0.24701	0.39852	0.34077	0.61326	0.53164	0.74766	0.31322	0.37317	0.57155	0.59199	0.33802	0.52363	0.12961	0.7937	0.34107	0.27876	0.81386	0.60456	0.32362	0.74735	0.48687	0.4053
Y73H		0.0627687	<50% cAMP	0.23094	0.51611	0.33224	0.4252	0.39289	0.31068	0.52416	0.2463	0.74766	0.18406	0.25	0.32072	0.34058	0.21495	0.34804	0.04227	0.48158	0.08197	0.03352	0.68851	0.15993	0.10011	0.30347	0.57592	0.4053
C84Pfs*70		0	<50% cAMP	-	-	-	-	-	-	-	-	-	-	-	-	-	-	-	-	-	-	-	-	-	-	-	-	-
W90Lfs*17		0.0053106	<50% cAMP	0.61488	0.92654	0.96966	0.38613	0.75265	0.87152	0.51714	0.81022	0.74766	0.77861	0.48594	0.891	0.66871	0.68201	0.91147	0.65304	0.87396	0.48228	0.99644	0.81405	0.67691	0.85908	0.75101	-	0.4053
V99I		0.0415482	<50% cAMP	0.46359	0.57229	0.36541	0.90677	0.49555	0.74609	0.64264	0.61401	0.45857	0.49142	0.4544	0.8545	0.6404	0.76684	0.75854	0.80925	0.8815	0.56677	0.2359	0.58494	0.61616	0.59475	0.52297	0.47189	0.83141
R101H		0	<50% cAMP	0.59789	0.7053	0.17659	0.99848	0.89736	0.80797	0.69536	0.61401	0.45857	0.60266	0.50451	-	0.8065	0.76989	0.0025	0.82829	-	0.94857	0.69357	0.52369	0.87722	0.59475	0.66101	0.57635	0.83141
T116R		0.035263	<50% cAMP	0.47877	0.3956	0.12189	0.42156	0.67191	0.47721	0.56772	0.61401	0.45857	0.32195	0.35935	0.74463	0.7245	0.47575	0.07996	0.63739	-	0.66631	0.53577	0.33562	0.31079	0.59475	0.44666	0.49542	0.83141
G144S	1x42	0.203982	<50% cAMP	0.91616	0.81371	0.61341	0.94366	0.86747	0.86405	0.84487	0.60666	0.74766	0.93081	0.51296	0.86839	0.90226	0.94065	0.95423	0.95545	-	0.80896	0.87611	0.60834	0.98816	0.74056	0.90251	0.79515	0.52595
A150T	1x48	0.163109	<50% cAMP	0.16206	0.12376	0.01886	0.38638	0.44911	0.19369	0.46028	0.31439	0.45458	0.17058	0.21328	0.30135	0.36655	0.35684	0.14254	0.29516	-	0.33515	0.42575	0.19911	0.04323	0.39856	0.13198	0.37868	0.52595
R164Q	12x49	1.15006	>50% cAMP	0.51855	0.53031	0.46535	0.85666	0.81958	0.32018	0.48142	0.12926	0.3266	0.89615	0.29149	0.8167	0.58129	0.6236	0.62511	0.71957	-	0.76484	0.85468	0.25467	0.61955	0.61184	0.57604	0.67128	0.52595
R164W	12x49	0.00318934	<50% cAMP	0.51855	0.53031	0.46535	0.85666	0.81958	0.32018	0.48142	0.12926	0.3266	0.89615	0.29149	0.8167	0.58129	0.6236	0.62511	0.71957	-	0.76484	0.85468	0.25467	0.61955	0.61184	0.57604	0.67128	0.52595
H166Y	12x51	0.956587	>50% cAMP	0.36076	0.47542	0.67666	0.77883	0.84442	0.57769	0.49358	0.62624	0.74766	0.64536	0.14195	0.44752	0.67358	0.72742	0.80888	0.80826	0.97367	0.64647	0.79143	0.03737	0.5787	0.7896	0.40864	0.5221	0.52595
T168A	2x38	0.218165	<50% cAMP	0.63101	0.64755	0.68128	0.84851	0.74916	0.70369	0.46412	0.62877	0.74766	0.60756	0.53742	0.79114	0.69269	0.59546	0.76032	0.63129	0.92579	0.52871	0.68298	0.22785	0.72022	0.5666	0.58373	0.77504	0.52595
R183Q	2x53	0	<50% cAMP	0.67132	0.70041	0.25972	0.99579	0.77932	0.75684	0.46412	0.62877	0.74766	0.93576	0.47681	0.5968	0.65863	0.67804	0.56029	0.73597	-	0.60227	0.66206	0.53561	0.69612	0.79125	0.57348	0.69261	0.52595
A185V	2x55	0.264642	<50% cAMP	0.18931	0.1111	0.03509	0.05177	0.31961	0.05083	0.42122	0.31179	0.37733	0.352	0.28022	0.28926	0.06686	0.1091	0.00676	0.35794	-	0.09149	0.06868	0.41104	0.2249	0.14991	0.22742	0.09763	0.52595
R190Q	2x60	0.00884732	<50% cAMP	0.363	0.42888	0.00525	0.47841	0.49235	0.30825	0.42888	0.43422	0.39952	0.45053	0.42799	0.55387	0.61156	0.51405	0.35491	0.35816	-	0.39105	0.38924	0.49062	0.60574	0.36505	0.49328	0.26549	0.52595
P195R		0.117017	<50% cAMP	0.44216	0.2322	0.25348	0.06803	0.3355	0.2277	0.40749	0.59717	0.74766	0.21304	0.52346	0.45395	0.62856	0.42144	0.45218	0.38993	0.77678	0.23182	0.35991	0.43979	0.52174	0.60362	0.39457	0.2221	0.52595
A207V		0.159174	<50% cAMP	0.09947	0.03519	5e-05	0.08941	0.33011	0.01991	0.57419	0.07225	0.33363	0.06317	0.04445	0.27238	0.21563	0.27572	0.00086	0.16118	-	0.03828	0.05125	0.2096	0.00512	0.37641	0.06587	0.03566	0.52595
I221M	3x30	0.822117	>50% cAMP	0.2982	0.22923	0.28997	0.45348	0.52838	0.2368	0.4713	0.20595	0.74766	0.36895	0.36278	0.35264	0.35469	0.32527	0.62923	0.40678	0.7937	0.30464	0.42957	0.38627	0.26621	0.16873	0.62611	0.18759	0.08003
W233*	3x42	0.0645782	<50% cAMP	0.95874	0.99503	-	0.84228	-	0.9159	-	0.58776	0.98316	-	0.47286	-	-	-	-	-	-	-	-	-	-	0.72475	0.87265	0.39192	0.08003
Y258Sfs*50	4x45	0	<50% cAMP	0.17103	0.3498	0.18218	0.24486	0.38962	0.19227	0.42122	0.39533	0.74766	0.01216	0.21283	0.29247	0.1869	0.28412	0.43698	0.15332	0.90765	0.26193	0.21644	0.2668	0.2335	0.43652	0.37613	0.40587	0.08003
L261H	4x48	0.453286	<50% cAMP	0.51638	0.54589	0.43721	0.29792	0.7512	0.42038	0.51952	0.57175	0.74766	0.51177	0.17638	0.70511	0.52658	0.64773	0.75025	0.65911	-	0.74443	0.53736	0.40673	0.624	0.52723	0.7212	0.42969	0.08003
E288G	45x52	0.0410102	<50% cAMP	0.39203	0.8684	0.06823	0.55112	0.47697	0.42968	0.44856	0.54589	0.74766	0.1906	0.47681	0.60666	0.70269	0.55229	0.0031	0.51878	-	0.31814	0.66896	0.42973	0.36778	0.51228	0.46462	0.55121	0.87236
E291K		0.347881	<50% cAMP	0.355	0.77696	0.44339	0.81843	0.47669	0.41225	0.58029	0.54589	0.74766	0.13018	0.1461	0.53376	0.75145	0.48772	0.51103	0.44051	0.86192	0.388	0.47344	0.41017	0.35738	0.68823	0.36569	0.41557	0.87236
A294V	5x39	0.617135	>50% cAMP	0.27978	0.69929	0.62564	0.98238	0.67182	0.39621	0.44461	0.38718	0.74766	0.51177	0.47286	0.58287	0.49849	0.47926	0.55459	0.48408	0.63842	0.25309	0.59226	0.4614	0.35316	0.54831	0.55799	0.41546	0.87236
I299V	5x43	1.00472	>50% cAMP	0.40083	0.74386	0.52607	0.96436	0.49421	0.60859	0.47815	0.38145	0.74766	0.51273	0.50451	0.59757	0.59755	0.63865	0.63681	0.66661	0.86972	0.61839	0.24898	0.49109	0.55615	0.30063	0.57177	0.56483	0.87236
R300W	5x44	0.000527559	<50% cAMP	0.65218	0.88121	0.72519	0.97875	0.88966	0.62505	0.47477	0.28071	0.74766	0.96997	0.47681	0.77671	0.74883	0.69766	0.81942	0.71093	0.85579	0.81396	0.95732	0.65361	0.73445	0.2212	0.79503	0.55814	0.87236
L304R	5x48	0.237342	<50% cAMP	0.77968	0.86688	0.38418	0.83555	0.86697	0.6723	0.50721	0.39065	0.74766	0.53011	0.41772	0.842	0.74494	0.70632	0.85279	0.74677	-	0.84121	0.84246	0.61899	0.71479	0.2667	0.94904	0.61074	0.87236
R336P	6x30	0.319258	<50% cAMP	0.57198	0.91981	0.22623	0.87308	0.72342	0.69915	0.45636	0.48645	0.74766	0.85339	0.41658	0.72688	0.73626	0.55272	0.00429	0.592	0.83677	0.40313	0.73893	0.74086	0.64112	0.28357	0.57604	0.85357	0.99359
E354Q	6x48	1.12502	>50% cAMP	0.24196	0.90722	0.01058	0.81143	0.73911	0.59013	0.45248	0.35196	0.74766	0.69449	0.4659	-	-	0.00075	0.00024	0.04542	-	0.76995	0.55821	0.84095	0.42578	0.47173	0.21188	0.43788	0.99359
I378M	7x38	0.816737	>50% cAMP	0.26907	0.60904	0.04201	0.60987	0.40281	0.47879	0.44065	0.47196	0.74766	0.33531	0.47286	-	0.48376	0.25163	0.00201	0.37693	-	0.08321	0.22078	0.76557	0.46781	0.40056	0.27197	0.47692	0.99359
S382T	7x42	0.106801	<50% cAMP	0.66273	0.77302	0.89503	0.71397	0.7855	0.72768	0.54911	0.47038	0.74766	0.4858	0.457	0.73827	0.84191	0.76603	0.96454	0.82111	0.98774	0.90591	0.60827	0.80409	0.80007	0.4708	0.75101	0.77329	0.99359
S382Y	7x42	0.00827122	<50% cAMP	0.66273	0.77302	0.89503	0.71397	0.7855	0.72768	0.54911	0.47038	0.74766	0.4858	0.457	0.73827	0.84191	0.76603	0.96454	0.82111	0.98774	0.90591	0.60827	0.80409	0.80007	0.4708	0.75101	0.77329	0.99359
K397N	8x48	0.522085	>50% cAMP	0.40044	0.64085	0.85849	0.78977	0.64173	0.40139	0.62608	0.30011	0.98316	0.58582	0.51296	0.58814	0.79313	0.55975	0.59271	0.57215	0.54362	0.77586	0.71762	0.75314	0.50185	0.15205	0.62611	0.47123	0.08805
V399M	8x50	0.238641	<50% cAMP	0.74271	0.93854	0.56639	0.91714	0.95063	0.82988	0.39223	0.7443	0.98316	0.85375	0.44317	0.89344	0.58655	0.89261	0.95914	0.89696	0.99019	0.91502	0.59545	0.67633	0.78786	0.65885	0.67391	0.68164	0.39778
Q400Gfs*56	8x51	0	<50% cAMP	-	-	-	-	-	-	-	-	-	-	-	-	-	-	-	-	-	-	-	-	-	-	-	-	-
S415I	8x66	0.657172	>50% cAMP	0.23831	0.33505	0.10504	0.19833	0.51417	0.24774	0.38236	0.46262	0.98316	0.02172	0.23588	0.29743	0.50426	0.26208	0.02666	0.14818	-	0.50856	0.47008	0.35108	0.06676	0.35665	0.21188	0.11787	0.07067
E418K	8x69	0.794186	>50% cAMP	0.27265	0.55875	0.37239	0.50764	0.42507	0.25645	0.3791	0.23015	0.74766	0.24427	0.18084	0.3356	0.58846	0.22808	0.30758	0.13493	0.51107	0.78713	0.36189	0.44346	0.32008	0.14281	0.25253	0.48011	0.07067
G449A		0.609025	>50% cAMP	0.30956	0.28201	0.24718	0.2964	0.50591	0.18742	0.5454	0.46262	0.74766	0.35731	0.19987	0.46009	0.55362	0.43277	0.2051	0.32244	0.04093	0.59869	0.32991	0.43459	0.10527	0.35878	0.23884	0.22077	0.07067
E461*		1.49508	>50% cAMP	0.8999	0.97741	-	0.61071	-	0.41804	-	0.46262	0.74766	-	0.15317	-	-	-	-	-	-	-	-	-	-	0.36261	0.45615	0.11504	0.07067
E463Q		0.909661	>50% cAMP	0.50403	0.58907	0.18487	0.52958	0.49606	0.55704	0.58323	0.68106	0.74766	0.36507	0.48594	0.48579	0.82604	0.45847	0.00131	0.51491	-	0.68882	0.1048	0.6512	0.38394	0.62765	0.27673	0.24205	0.09556

## Sheet: Extended Data Fig. 2b
Variant effect predictor (VEP) results of the 47 nonsynonymous GIPR variants. The “pLoS variants” tab comprises the scores of the 16 VEP algorithms grouped into four VEP masks, as previously described [reference: 15]. “Labresult” represents the in vitro phenotype. “pLoS_variants” represents the variants predicted to result in a loss-of-signaling molecular phenotype, denoted by 1.
HGVSp	LOFTEE	CADD_raw_rankscore_hg19	DANN_rankscore	Eigen_PC_raw_coding_rankscore	Eigen_raw_coding_rankscore	FATHMM_pred	LRT_pred	M_CAP_score	MetaLR_pred	MetaSVM_pred	MutationTaster_pred	Polyphen2_HDIV_pred	Polyphen2_HVAR_pred	SIFT4G_pred	VEST4_rankscore	fathmm_MKL_coding_pred	Labresult	pLoS
R12Q	.	0.21325	0.91026	0.17108	0.15664	T	N	0.045318	T	T	N	B	B	T	0.26837	N	WT-like	0
L13F	.	0.56459	0.82477	0.47841	0.56153	T	D	0.172933	T	T	N	D	D	D	0.5362	D	WT-like	0
T25R	.	0.39128	0.0771	0.44467	0.46134	T	N	0.052124	T	T	N	P	P	T	0.3159	D	WT-like	0
R38L	.	0.69926	0.82406	0.5045	0.44679	T	N	0.014776	T	T	D	B	B	D	0.52208	D	WT-like	0
R43G	.	0.39482	0.47684	0.24051	0.20959	T	N	0.023528	T	T	N	B	B	T	0.23884	N	WT-like	0
S64P	.	0.84017	0.88106	0.67789	0.65754	T	N	0.162958	T	T	D	P	P	D	0.73015	D	LoF	0
M67R	.	0.64601	0.24701	0.34077	0.29031	T	N	0.036695	T	T	D	P	B	T	0.74735	D	LoF	0
Y73H	.	0.42372	0.4252	0.31068	0.24982	T	N	0.013014	T	T	D	B	B	T	0.30347	D	LoF	0
C84Pfs*70	HC	NA	NA	NA	NA	.	.	NA	.	.	.	.	.	.	NA	.	LoF	1
W90Lfs*17	HC	NA	NA	NA	NA	.	.	NA	.	.	.	.	.	.	NA	.	LoF	1
V99I	.	0.65012	0.90677	0.74609	0.76375	T	D	0.179847	T	T	D	D	D	D	0.52297	D	LoF	1
R101H	.	0.78895	0.99848	0.80797	0.82775	T	D	NA	T	D	D	D	D	D	0.66101	D	LoF	1
T116R	.	0.49736	0.42156	0.47721	0.43173	T	N	0.085101	T	T	D	P	B	T	0.44666	D	LoF	0
G144S	.	0.80321	0.94366	0.86405	0.90977	D	D	0.20278	D	D	D	D	D	D	0.90251	D	LoF	1
A150T	.	0.27448	0.38638	0.19369	0.17118	T	N	0.011982	T	T	N	B	B	T	0.13198	N	LoF	0
R164W	.	0.47393	0.85666	0.32018	0.40922	T	N	0.134285	T	T	D	D	D	D	0.57604	D	LoF	0
R164Q	.	0.54565	0.50591	0.32583	0.36689	T	N	0.050042	T	T	N	D	P	D	0.44857	D	WT-like	0
H166Y	.	0.53642	0.77883	0.57769	0.66339	T	N	0.021916	T	T	D	P	P	D	0.40864	D	WT-like	0
T168A	.	0.56841	0.84851	0.70369	0.73865	T	D	0.112849	T	T	D	D	D	D	0.58373	D	LoF	1
R183Q	.	0.74752	0.99579	0.75684	0.81111	T	D	0.040986	T	T	D	D	D	D	0.57348	D	LoF	1
A185V	.	0.07571	0.05177	0.05083	0.03011	T	N	0.011368	T	T	N	B	B	T	0.22742	N	LoF	0
R190Q	.	0.2874	0.47841	0.30825	0.35824	T	D	0.034016	T	T	N	D	D	T	0.49328	D	LoF	0
P195R	.	0.31532	0.06803	0.2277	0.2255	T	D	0.022495	T	T	N	D	D	T	0.39457	N	LoF	0
A207V	.	0.01775	0.08941	0.01991	0.01702	T	N	0.010562	T	T	N	B	B	T	0.06587	N	LoF	0
I221M	.	0.39506	0.45348	0.2368	0.24125	T	N	0.014871	T	T	N	P	B	D	0.62611	N	WT-like	0
W233X	HC	0.98895	0.84228	0.87645	0.91989	.	D	NA	.	.	A	.	.	.	0.87265	D	LoF	1
Y258Sfs*50	HC	NA	NA	NA	NA	.	.	NA	.	.	.	.	.	.	NA	.	LoF	1
L261H	.	0.60508	0.29792	0.42038	0.48929	T	N	0.068652	T	T	N	D	D	T	0.7212	N	LoF	0
E288G	.	0.82134	0.55112	0.42968	0.4191	T	D	0.042824	T	T	D	D	D	T	0.46462	D	LoF	0
E291K	.	0.82134	0.81843	0.41225	0.40036	T	N	0.031247	T	T	D	D	P	T	0.36569	D	LoF	0
A294V	.	0.77717	0.98238	0.39621	0.43703	T	D	0.038546	T	T	D	D	D	D	0.55799	D	WT-like	1
I299V	.	0.71956	0.96436	0.60859	0.65235	T	D	0.041125	T	T	D	D	D	D	0.57177	D	WT-like	1
R300W	.	0.91106	0.97875	0.62505	0.70492	T	D	0.102947	T	T	D	D	D	D	0.79503	D	LoF	1
L304R	.	0.84408	0.83555	0.6723	0.74683	T	D	0.162431	T	T	D	D	D	D	0.94904	D	LoF	1
R336P	.	0.91125	0.87308	0.69915	0.71896	T	D	0.077092	T	T	D	D	D	D	0.57604	D	LoF	1
E354Q	.	0.80548	0.81143	0.59013	0.6422	T	D	NA	T	T	P	D	D	D	0.21188	D	WT-like	0
I378M	.	0.68512	0.60987	0.47879	0.47235	T	D	NA	T	T	D	D	P	D	0.27197	D	WT-like	0
S382T	.	0.69129	0.71397	0.72768	0.80482	T	D	0.082099	T	T	D	D	D	D	0.75101	D	LoF	1
S382Y	.	0.73226	0.65944	0.7617	0.84511	T	D	0.091219	T	D	D	D	D	D	0.94904	D	LoF	1
K397N	.	0.6515	0.78977	0.40139	0.40766	T	D	0.039448	T	T	D	D	P	T	0.62611	N	WT-like	0
Q400Gfs*56	HC	NA	NA	NA	NA	.	.	NA	.	.	.	.	.	.	NA	.	LoF	1
V399M	.	0.93874	0.91714	0.82988	0.84001	T	D	0.256803	D	D	D	.	.	D	0.67391	D	LoF	0
S415I	.	0.36018	0.19833	0.24774	0.22159	T	N	0.011776	T	T	D	.	.	T	0.21188	N	WT-like	0
E418K	.	0.39765	0.50764	0.25645	0.24123	T	N	0.013848	T	T	N	.	.	T	0.25253	N	WT-like	0
G449A	.	0.28561	0.2964	0.18742	0.18485	T	N	0.02307	T	T	D	.	.	D	0.23884	N	WT-like	0
E461X	LC	0.97188	0.61071	0.41804	0.56318	.	N	NA	.	.	D	.	.	.	0.45615	D	GoF	0
E463Q	.	0.52946	0.52958	0.55704	0.55922	T	D	0.025621	T	T	D	.	.	T	0.27673	D	WT-like	0
