# Supplementary material for: Characterization of genetic variants of GIPR reveals a contribution of β-arrestin to metabolic phenotypes
Source: Nat Metab. 2024 Jun 13;6(7):1268–81. doi: 10.1038/s42255-024-01061-4 (PMC11272584; doi:10.1038/s42255-024-01061-4)
Supplement: Supplementary file 13 — Internalization in vitro source data. [file 42255_2024_1061_MOESM13_ESM.xlsx]

## Sheet: ED Fig.3
Internalization profile of GIPR variants. The donor signal represents the SNAP-signal of the tagged receptors. The data is shown as mean ± SEM. Emax is characterized as the maximal internalization response normalized to that of WT GIPR. LogEC50 values were determined by non-linear regression in GraphPad Prism. Sigmoid curves were fitted logistically with a Hill slope of 1.0. The data represent th…
GIPR variant	Donor signal	Donor signal (SEM)	Emax (Dose-response)	LogEC50 (Dose-response)	n
WT GIPR	12206.1	1761.08	100	-7.477	4
M67R	15760.1	2232.05	97.57	-6.595	4
Y73H	15457.2	2241.26	101.4	-7.426	4
V99I	13160.5	1823.14	92.4	-6.856	4
T116R	14025	2060.67	92.88	-7.563	4
A150T	13336.5	2290.51	97.86	-7.561	4
A185V	18364.9	3075.44	89.39	-7.459	4
P195R	12742.5	2403.19	77.06	-7.233	4
A207V	15744	2850	98.23	-7.602	4
R190Q	8966.67	2013.19	NI	NI	3
E288G	6778.44	1608.61	NI	NI	3
