# Supplementary material for: Characterization of genetic variants of GIPR reveals a contribution of β-arrestin to metabolic phenotypes
Source: Nat Metab. 2024 Jun 13;6(7):1268–81. doi: 10.1038/s42255-024-01061-4 (PMC11272584; doi:10.1038/s42255-024-01061-4)
Supplement: Supplementary file 14 — Statistical Danish cohorts source data. [file 42255_2024_1061_MOESM14_ESM.xlsx]

## Sheet: Extended Data Fig. 4
Summary statistics of the association studies in the Danish population. Abbreviations: SD, standard error; p-glm, p-value of a general linear model; p, p-value of the burden test (performed using SKAT/SKAT-O) ; q, false discovery rate (FDR) adjusted p.
Phenotype group	Carriers	Noncarriers	Beta (SD)	SE	t-value	p-glm	p	q	Phenotype
LoF/LoF	27	5681	-0.0528764	0.189549	-0.278959	0.780286	0.863684	0.99	Diastolic blood pressure
LoF/LoF	27	5683	-0.248902	0.188798	-1.31835	0.18744	0.456953	0.878756	Systolic blood pressure
LoF/LoF	27	5681	-0.0404711	0.20254	-0.199818	0.84163	0.650228	0.978855	Hip circumference
LoF/LoF	27	5682	0.0860387	0.173855	0.494888	0.620698	0.665621	0.978855	Waist circumference
LoF/LoF	27	5682	-0.0350591	0.200023	-0.175276	0.860869	0.985792	0.99	Body mass index (BMI)
LoF/WT-like	105	5603	0.0839645	0.091271	0.919947	0.357639	0.366273	0.789529	Diastolic blood pressure
LoF/WT-like	105	5605	0.0158637	0.0909256	0.174469	0.861503	0.836662	0.99	Systolic blood pressure
LoF/WT-like	105	5603	-0.170308	0.0975036	-1.74669	0.0807455	0.0793351	0.445469	Hip circumference
LoF/WT-like	105	5604	-0.100902	0.0837063	-1.20542	0.22809	0.221507	0.69221	Waist circumference
LoF/WT-like	105	5604	-0.155129	0.0962944	-1.61099	0.107237	0.106913	0.445469	Body mass index (BMI)
pLoF	7	5701	0.585781	0.350446	1.67153	0.0946718	0.155697	0.556062	Diastolic blood pressure
pLoF	7	5703	0.0624121	0.349182	0.178738	0.85815	1	0.99	Systolic blood pressure
pLoF	7	5701	0.450604	0.374495	1.20323	0.228937	0.378974	0.789529	Hip circumference
pLoF	7	5702	0.714663	0.321358	2.22388	0.0261954	0.0526244	0.445469	Waist circumference
pLoF	7	5702	0.451395	0.369834	1.22053	0.222313	0.358031	0.789529	Body mass index (BMI)
Synonymous	55	5653	0.369094	0.125444	2.94231	0.00327091	0.00633648	0.158412	Diastolic blood pressure
Synonymous	55	5655	0.23229	0.125018	1.85805	0.0632136	0.0901457	0.445469	Systolic blood pressure
Synonymous	55	5653	0.261546	0.134094	1.95048	0.0511683	0.0861214	0.445469	Hip circumference
Synonymous	55	5654	0.0819055	0.115136	0.711382	0.476877	0.664901	0.978855	Waist circumference
Synonymous	55	5654	0.174753	0.132449	1.3194	0.18709	0.285722	0.789529	Body mass index (BMI)
WT-like/WT-like	17	5691	-0.0438739	0.225077	-0.194928	0.845456	0.904453	0.99	Diastolic blood pressure
WT-like/WT-like	17	5693	0.144768	0.224203	0.645701	0.518499	0.612197	0.978855	Systolic blood pressure
WT-like/WT-like	17	5691	-0.095031	0.240492	-0.395152	0.692745	0.718153	0.99	Hip circumference
WT-like/WT-like	17	5692	-0.0107232	0.206435	-0.0519445	0.958575	0.98377	0.99	Waist circumference
WT-like/WT-like	17	5692	-0.0559864	0.237502	-0.235731	0.81365	0.818139	0.99	Body mass index (BMI)
