# Supplementary material for: Characterization of genetic variants of GIPR reveals a contribution of β-arrestin to metabolic phenotypes
Source: Nat Metab. 2024 Jun 13;6(7):1268–81. doi: 10.1038/s42255-024-01061-4 (PMC11272584; doi:10.1038/s42255-024-01061-4)
Supplement: Supplementary file 15 — Statistical Danish cohorts source data. [file 42255_2024_1061_MOESM15_ESM.xlsx]

## Sheet: Extended Data Fig. 5
Summary statistics of the association studies in the Danish population. Abbreviations: SD, standard deviation; p-glm, p-value of a general linear model; p, p-value of the burden test (performed using SKAT/SKAT-O); q, false discovery rate (FDR) adjusted p.
Phenotype group	Carriers	Noncarriers	Beta (SD)	SE	t-value	p-glm	p	q	Phenotype
LoF/LoF	23	5207	-0.17413	0.21568	-0.807351	0.419501	0.434989	0.990376	Area under curve 0-30 min insulin/glucose
LoF/LoF	23	5063	0.0211178	0.217579	0.0970581	0.922684	0.848299	0.990376	Insulin sensitivity index Matsuda
LoF/LoF	23	5062	-0.137593	0.212944	-0.646146	0.518214	0.800105	0.990376	The beta cell function insulin sensitivity glucose tolerance test (BIGTT)-acute insulin response (BIGTT-AIR, insulin secretion)
LoF/LoF	23	5062	0.0179068	0.208112	0.0860438	0.931435	0.89364	0.990376	The beta cell function insulin sensitivity glucose tolerance test (BIGTT)-sensitivity index (BIGTT-SI, insulin sensitivity)
LoF/LoF	23	5198	-0.293834	0.214859	-1.36757	0.171507	0.273482	0.990376	Insulinogenic Index
LoF/LoF	27	5678	0.104673	0.190794	0.548622	0.583287	0.719747	0.990376	HbA1c level
LoF/LoF	27	5658	-0.0208696	0.199477	-0.104622	0.916679	0.918191	0.990376	OGTT serum C-peptide 120 min
LoF/LoF	27	5677	0.0153217	0.202875	0.0755228	0.939801	0.954131	0.990376	Fasting serum C-peptide
LoF/LoF	27	5490	0.0828542	0.201649	0.410884	0.681174	0.461626	0.990376	OGTT serum insulin 120 min
LoF/LoF	26	5475	0.0235668	0.204059	0.11549	0.908061	0.762675	0.990376	Fasting serum insulin
LoF/LoF	27	5662	-0.0264639	0.20119	-0.131536	0.895356	0.572137	0.990376	OGTT plasma glucose 120 min
LoF/LoF	27	5679	-0.091026	0.185204	-0.491492	0.623097	0.665975	0.990376	Fasting plasma glucose
LoF/LoF	26	5599	0.166917	0.201229	0.829489	0.406863	0.122929	0.990376	VLDL-Total cholesterolesterol
LoF/LoF	26	5596	0.0390946	0.200148	0.195329	0.845143	0.624376	0.990376	LDL-Total cholesterolesterol
LoF/LoF	27	5673	0.0341434	0.189511	0.180165	0.857029	0.437511	0.990376	HDL-Total cholesterolesterol
LoF/LoF	27	5678	0.236616	0.196543	1.20389	0.228683	0.074748	0.990376	Triglycerides
LoF/LoF	27	5672	0.110383	0.193567	0.570255	0.568527	0.518324	0.990376	Total cholesterol
LoF/WT-like	96	5134	-0.153823	0.101581	-1.51429	0.130012	0.131671	0.990376	Area under curve 0-30 min insulin/glucose
LoF/WT-like	91	4995	-0.0422276	0.105237	-0.401261	0.688245	0.680332	0.990376	Insulin sensitivity index Matsuda
LoF/WT-like	91	4994	-0.121086	0.102989	-1.17572	0.239762	0.24956	0.990376	The beta cell function insulin sensitivity glucose tolerance test (BIGTT)-acute insulin response (BIGTT-AIR, insulin secretion)
LoF/WT-like	91	4994	0.0287948	0.10066	0.28606	0.774844	0.78279	0.990376	The beta cell function insulin sensitivity glucose tolerance test (BIGTT)-sensitivity index (BIGTT-SI, insulin sensitivity)
LoF/WT-like	96	5125	-0.1893	0.101195	-1.87064	0.0614516	0.0621536	0.990376	Insulinogenic Index
LoF/WT-like	105	5600	0.0274253	0.0918883	0.298463	0.76536	0.773817	0.990376	HbA1c level
LoF/WT-like	104	5581	0.0316033	0.0965079	0.327469	0.743325	0.734244	0.990376	OGTT serum C-peptide 120 min
LoF/WT-like	105	5599	-0.0142077	0.0976899	-0.145437	0.884371	0.889015	0.990376	Fasting serum C-peptide
LoF/WT-like	99	5418	0.114271	0.0999625	1.14313	0.253032	0.246356	0.990376	OGTT serum insulin 120 min
LoF/WT-like	103	5398	0.0284197	0.0992245	0.286418	0.774569	0.765413	0.990376	Fasting serum insulin
LoF/WT-like	103	5586	-0.00892313	0.0978104	-0.0912288	0.927314	0.934957	0.990376	OGTT plasma glucose 120 min
LoF/WT-like	104	5602	-0.0394127	0.0896012	-0.439867	0.66005	0.636553	0.990376	Fasting plasma glucose
LoF/WT-like	104	5521	0.0321409	0.0953531	0.337072	0.736075	0.745512	0.990376	VLDL-Total cholesterolesterol
LoF/WT-like	104	5518	0.00790381	0.0948196	0.0833563	0.933571	0.94139	0.990376	LDL-Total cholesterolesterol
LoF/WT-like	105	5595	0.0506313	0.0912729	0.554725	0.579105	0.582005	0.990376	HDL-Total cholesterolesterol
LoF/WT-like	105	5600	0.0196133	0.0946696	0.207176	0.83588	0.846524	0.990376	Triglycerides
LoF/WT-like	105	5594	0.0449661	0.0932105	0.482414	0.62953	0.642871	0.990376	Total cholesterol
pLoF	7	5223	-0.362923	0.373069	-0.972806	0.330695	0.511578	0.990376	Area under curve 0-30 min insulin/glucose
pLoF	7	5079	-0.309201	0.376329	-0.821625	0.411329	0.443858	0.990376	Insulin sensitivity index Matsuda
pLoF	7	5078	-0.368665	0.368319	-1.00094	0.316904	0.520565	0.990376	The beta cell function insulin sensitivity glucose tolerance test (BIGTT)-acute insulin response (BIGTT-AIR, insulin secretion)
pLoF	7	5078	-0.345861	0.359948	-0.960864	0.336666	0.49509	0.990376	The beta cell function insulin sensitivity glucose tolerance test (BIGTT)-sensitivity index (BIGTT-SI, insulin sensitivity)
pLoF	7	5214	-0.605741	0.37163	-1.62996	0.103171	0.178029	0.990376	Insulinogenic Index
pLoF	7	5698	0.0965662	0.352876	0.273655	0.78436	0.274008	0.990376	HbA1c level
pLoF	7	5678	0.467957	0.368818	1.2688	0.204563	0.305222	0.990376	OGTT serum C-peptide 120 min
pLoF	7	5697	0.656061	0.375053	1.74925	0.0803021	0.132	0.990376	Fasting serum C-peptide
pLoF	7	5510	0.447349	0.372842	1.19984	0.230254	0.330132	0.990376	OGTT serum insulin 120 min
pLoF	7	5494	0.346359	0.377325	0.917933	0.358694	0.308362	0.990376	Fasting serum insulin
pLoF	7	5682	0.386791	0.372043	1.03964	0.298551	0.43575	0.990376	OGTT plasma glucose 120 min
pLoF	7	5699	0.59189	0.342394	1.72868	0.0839199	0.175635	0.990376	Fasting plasma glucose
pLoF	6	5619	0.837523	0.393475	2.12853	0.0333369	0.0621426	0.990376	VLDL-Total cholesterolesterol
pLoF	6	5616	0.193476	0.391417	0.494296	0.621116	0.292836	0.990376	LDL-Total cholesterolesterol
pLoF	7	5693	-0.278122	0.350501	-0.7935	0.42752	0.292958	0.990376	HDL-Total cholesterolesterol
pLoF	7	5698	1.0306	0.363302	2.83677	0.00457338	0.00951504	0.856353	Triglycerides
pLoF	7	5692	0.428735	0.357913	1.19788	0.231016	0.352646	0.990376	Total cholesterol
Synonymous	46	5184	-0.200194	0.145998	-1.37121	0.170368	0.263288	0.990376	Area under curve 0-30 min insulin/glucose
Synonymous	43	5043	0.0296726	0.152315	0.194811	0.845549	1	0.99	Insulin sensitivity index Matsuda
Synonymous	43	5042	-0.079227	0.149075	-0.531458	0.595125	0.783428	0.990376	The beta cell function insulin sensitivity glucose tolerance test (BIGTT)-acute insulin response (BIGTT-AIR, insulin secretion)
Synonymous	43	5042	-0.00954309	0.145689	-0.065503	0.947776	1	0.99	The beta cell function insulin sensitivity glucose tolerance test (BIGTT)-sensitivity index (BIGTT-SI, insulin sensitivity)
Synonymous	46	5175	-0.228959	0.145451	-1.57413	0.115517	0.182804	0.990376	Insulinogenic Index
Synonymous	55	5650	0.248436	0.126337	1.96645	0.0492948	0.081264	0.990376	HbA1c level
Synonymous	54	5631	0.132461	0.133304	0.993676	0.320423	0.445417	0.990376	OGTT serum C-peptide 120 min
Synonymous	55	5649	0.0274574	0.134357	0.204361	0.838079	0.834414	0.990376	Fasting serum C-peptide
Synonymous	51	5466	0.245927	0.138616	1.77416	0.0760924	0.107312	0.990376	OGTT serum insulin 120 min
Synonymous	54	5447	0.0528556	0.136389	0.387536	0.698374	0.843829	0.990376	Fasting serum insulin
Synonymous	54	5635	0.297819	0.134417	2.21563	0.0267561	0.042275	0.990376	OGTT plasma glucose 120 min
Synonymous	55	5651	0.100967	0.12265	0.823218	0.410418	0.609561	0.990376	Fasting plasma glucose
Synonymous	54	5571	0.0705804	0.131708	0.535885	0.592059	0.779245	0.990376	VLDL-Total cholesterolesterol
Synonymous	54	5568	0.103643	0.130966	0.791377	0.428758	0.607202	0.990376	LDL-Total cholesterolesterol
Synonymous	55	5645	0.0127958	0.125536	0.10193	0.918816	0.660922	0.990376	HDL-Total cholesterolesterol
Synonymous	55	5650	0.0766878	0.130201	0.588996	0.555887	0.744106	0.990376	Triglycerides
Synonymous	55	5644	0.104216	0.128192	0.812965	0.416272	0.414912	0.990376	Total cholesterol
WT-like/WT-like	15	5215	0.0267121	0.255011	0.104749	0.916579	0.936324	0.990376	Area under curve 0-30 min insulin/glucose
WT-like/WT-like	15	5071	-0.0809934	0.257235	-0.314861	0.75288	0.782441	0.990376	Insulin sensitivity index Matsuda
WT-like/WT-like	15	5070	-0.0113375	0.251771	-0.0450308	0.964085	0.889869	0.990376	The beta cell function insulin sensitivity glucose tolerance test (BIGTT)-acute insulin response (BIGTT-AIR, insulin secretion)
WT-like/WT-like	15	5070	-0.0723657	0.246045	-0.294116	0.768681	0.797541	0.990376	The beta cell function insulin sensitivity glucose tolerance test (BIGTT)-sensitivity index (BIGTT-SI, insulin sensitivity)
WT-like/WT-like	15	5206	0.0164229	0.25407	0.0646391	0.948464	0.964044	0.990376	Insulinogenic Index
WT-like/WT-like	17	5688	-0.361689	0.226534	-1.59662	0.110406	0.122068	0.990376	HbA1c level
WT-like/WT-like	17	5668	0.368326	0.236802	1.55542	0.119903	0.136497	0.990376	OGTT serum C-peptide 120 min
WT-like/WT-like	17	5687	0.0867502	0.240886	0.36013	0.718763	0.737961	0.990376	Fasting serum C-peptide
WT-like/WT-like	17	5500	0.30938	0.239404	1.29229	0.19631	0.22988	0.990376	OGTT serum insulin 120 min
WT-like/WT-like	15	5486	0.0447214	0.25791	0.173399	0.862344	0.896935	0.990376	Fasting serum insulin
WT-like/WT-like	17	5672	0.0405632	0.238912	0.169783	0.865187	0.907787	0.990376	OGTT plasma glucose 120 min
WT-like/WT-like	17	5689	-0.0965672	0.219906	-0.439129	0.660585	0.772884	0.990376	Fasting plasma glucose
WT-like/WT-like	17	5608	0.209237	0.233987	0.894225	0.37124	0.340322	0.990376	VLDL-Total cholesterolesterol
WT-like/WT-like	17	5605	-0.0017082	0.232691	-0.00734107	0.994143	0.968368	0.990376	LDL-Total cholesterolesterol
WT-like/WT-like	17	5683	0.262811	0.225043	1.16782	0.242927	0.235168	0.990376	HDL-Total cholesterolesterol
WT-like/WT-like	17	5688	0.166842	0.233432	0.714735	0.474802	0.436866	0.990376	Triglycerides
WT-like/WT-like	17	5682	0.129576	0.22984	0.563767	0.572935	0.51456	0.990376	Total cholesterol
