# Supplementary material for: Characterization of genetic variants of GIPR reveals a contribution of β-arrestin to metabolic phenotypes
Source: Nat Metab. 2024 Jun 13;6(7):1268–81. doi: 10.1038/s42255-024-01061-4 (PMC11272584; doi:10.1038/s42255-024-01061-4)
Supplement: Supplementary file 16 — Statistical UK Biobank source data. [file 42255_2024_1061_MOESM16_ESM.xlsx]

## Sheet: Extended Data Fig. 6
Supplementary Table 6. Summary statistics of the burden tests for cardiometabolic phenotypes in the UK Biobank. The burden test (performed using ACAT-O) of binary traits for all samples in the UK Biobank. Abbreviations and column explanation: Variant_groups, the GIPR variant groups; Carriers, number of individuals for each phenotype carrying any of the GIPR variants within that variant group; N, …
Variant_groups	Carriers	N	Freq	Pheno_code	ori_Phenotype	Phenotype	Beta	SE	OR	OR_low	OR_up	ChiSQ	Log10p_unadj	p_unadj	Log10p	p	q
GoF_WT	177	465119	0.000190274	130708	Date E11 first reported (non-insulin-dependent diabetes mellitus)	Type 2 diabetes	-0.0791454	0.295992	0.923906	0.517219	1.65037	0.0714976	0.10283	0.789169	0.10283	0.789169	0.948334
GoF_WT	177	465119	0.000190274	130792	Date E66 first reported (obesity)	Obesity	0.191306	0.263585	1.21083	0.722296	2.02979	0.526766	0.329782	0.46797	0.329782	0.46797	0.888796
GoF_WT	177	465119	0.000190274	131286	Date I10 first reported (essential (primary) hypertension)	Hypertension	0.267855	0.180132	1.30716	0.918325	1.86063	2.21116	0.863229	0.137016	0.863229	0.137016	0.479556
LoF_LoF	3842	465119	0.0041312	130708	Date E11 first reported (non-insulin-dependent diabetes mellitus)	Type 2 diabetes	0.113597	0.0595842	1.1203	0.996817	1.25908	3.6347	1.24728	0.0565874	0.911855	0.122503	0.479556
LoF_LoF	3842	465119	0.0041312	130792	Date E66 first reported (obesity)	Obesity	-0.165819	0.0607098	0.8472	0.752157	0.954252	7.80135	2.28227	0.00522071	1.88773	0.01295	0.27195
LoF_LoF	3842	465119	0.0041312	131286	Date I10 first reported (essential (primary) hypertension)	Hypertension	0.0339279	0.0379578	1.03451	0.960339	1.11441	0.798938	0.430145	0.371411	0.165507	0.683114	0.896587
LoF_WT	6648	465119	0.00714763	130708	Date E11 first reported (non-insulin-dependent diabetes mellitus)	Type 2 diabetes	0.0141008	0.0476183	1.0142	0.923826	1.11342	0.0876879	0.115127	0.767137	0.227289	0.592531	0.888796
LoF_WT	6648	465119	0.00714763	130792	Date E66 first reported (obesity)	Obesity	0.0344418	0.0431086	1.03504	0.951181	1.1263	0.638328	0.37231	0.424317	0.252429	0.559205	0.888796
LoF_WT	6648	465119	0.00714763	131286	Date I10 first reported (essential (primary) hypertension)	Hypertension	-0.0185511	0.0289039	0.98162	0.927555	1.03884	0.411933	0.283171	0.52099	0.178265	0.663338	0.896587
pLoF	503	465119	0.000540722	130708	Date E11 first reported (non-insulin-dependent diabetes mellitus)	Type 2 diabetes	0.262623	0.154552	1.30034	0.960502	1.76041	2.88747	1.04929	0.0892709	1.27143	0.0535266	0.479556
pLoF	503	465119	0.000540722	130792	Date E66 first reported (obesity)	Obesity	-0.228508	0.156196	0.79572	0.585873	1.08073	2.14023	0.843209	0.14348	0.59726	0.252778	0.663543
pLoF	503	465119	0.000540722	131286	Date I10 first reported (essential (primary) hypertension)	Hypertension	0.129799	0.103416	1.1386	0.929697	1.39444	1.5753	0.678944	0.209438	0.335109	0.462265	0.888796
Synonymous	3440	465119	0.00369798	130708	Date E11 first reported (non-insulin-dependent diabetes mellitus)	Type 2 diabetes	-0.095495	0.0648949	0.908923	0.800364	1.03221	2.16541	0.850328	0.141147	1.06201	0.0866942	0.479556
Synonymous	3440	465119	0.00369798	130792	Date E66 first reported (obesity)	Obesity	-0.0553727	0.0601224	0.946132	0.840959	1.06446	0.848242	0.447271	0.35705	0.679801	0.209025	0.627076
Synonymous	3440	465119	0.00369798	131286	Date I10 first reported (essential (primary) hypertension)	Hypertension	0.0628679	0.0400723	1.06489	0.984448	1.1519	2.46132	0.933001	0.116681	0.465051	0.342728	0.799698
WT_GoF	112	465118	0.0001204	130708	Date E11 first reported (non-insulin-dependent diabetes mellitus)	Type 2 diabetes	0.145868	0.264592	1.15704	0.68885	1.94346	0.303927	0.235502	0.581431	0.235502	0.581431	0.888796
WT_GoF	112	465118	0.0001204	130792	Date E66 first reported (obesity)	Obesity	0.00272608	0.290837	1.00273	0.567046	1.77317	8.78576e-05	0.00326014	0.992521	0.00326014	0.992521	0.992521
WT_GoF	112	465118	0.0001204	131286	Date I10 first reported (essential (primary) hypertension)	Hypertension	0.31534	0.212011	1.37073	0.904655	2.07691	2.21229	0.863548	0.136915	0.863548	0.136915	0.479556
WT_WT	608	465119	0.000654671	130708	Date E11 first reported (non-insulin-dependent diabetes mellitus)	Type 2 diabetes	-0.0759921	0.155945	0.926824	0.682738	1.25817	0.237462	0.203394	0.626046	0.0665045	0.858016	0.948334
WT_WT	608	465119	0.000654671	130792	Date E66 first reported (obesity)	Obesity	-0.0936737	0.146186	0.91058	0.683726	1.2127	0.410603	0.28261	0.521663	0.0135597	0.96926	0.992521
WT_WT	608	465119	0.000654671	131286	Date I10 first reported (essential (primary) hypertension)	Hypertension	-0.0514466	0.0953992	0.949854	0.787865	1.14515	0.290819	0.229372	0.589696	0.0798241	0.832101	0.948334
