# Supplementary material for: Characterization of genetic variants of GIPR reveals a contribution of β-arrestin to metabolic phenotypes
Source: Nat Metab. 2024 Jun 13;6(7):1268–81. doi: 10.1038/s42255-024-01061-4 (PMC11272584; doi:10.1038/s42255-024-01061-4)
Supplement: Supplementary file 17 — Statistical UK Biobank source data. [file 42255_2024_1061_MOESM17_ESM.xlsx]

## Sheet: Extended Data Fig. 7a
Summary statistics of the burden tests for cardiometabolic phenotypes in the UK Biobank. The burden test (performed using ACAT-O) of binary traits in individuals with United Kingdom ancestry from the UK Biobank. Abbreviations and column explanation: Variant_groups, the GIPR variant groups; Carriers, number of individuals for each phenotype carrying any of the GIPR variants within that variant gro…
Variant_groups	Carriers	N	Freq	Pheno_code	ori_Phenotype	Phenotype	Beta	SE	OR	OR_low	OR_up	ChiSQ	Log10p_unadj	p_unadj	Log10p	p	q
GoF_WT	173	427930	0.000202136	130708	Date E11 first reported (non-insulin-dependent diabetes mellitus)	Type 2 diabetes	-0.152693	0.298482	0.858393	0.478204	1.54085	0.261697	0.215414	0.608956	0.215414	0.608956	0.841107
GoF_WT	173	427930	0.000202136	130792	Date E66 first reported (obesity)	Obesity	0.141925	0.265804	1.15249	0.684511	1.94041	0.2851	0.226669	0.593377	0.226669	0.593377	0.841107
GoF_WT	173	427930	0.000202136	131286	Date I10 first reported (essential (primary) hypertension)	Hypertension	0.223817	0.181448	1.25084	0.876498	1.78507	1.52153	0.662765	0.217388	0.662765	0.217388	0.782596
LoF_LoF	3390	427930	0.00396093	130708	Date E11 first reported (non-insulin-dependent diabetes mellitus)	Type 2 diabetes	0.092671	0.0665999	1.0971	0.962843	1.25008	1.93616	0.784928	0.164086	0.440708	0.362487	0.841107
LoF_LoF	3390	427930	0.00396093	130792	Date E66 first reported (obesity)	Obesity	-0.161883	0.0653506	0.850541	0.748286	0.966769	6.4121	1.9456	0.0113344	1.61085	0.0244991	0.220492
LoF_LoF	3390	427930	0.00396093	131286	Date I10 first reported (essential (primary) hypertension)	Hypertension	0.0324543	0.0406147	1.03299	0.953944	1.11858	0.638525	0.372383	0.424245	0.184992	0.653143	0.841107
LoF_WT	6503	427930	0.00759821	130708	Date E11 first reported (non-insulin-dependent diabetes mellitus)	Type 2 diabetes	0.0234809	0.0482345	1.02376	0.931407	1.12527	0.236981	0.203152	0.626395	0.214637	0.610047	0.841107
LoF_WT	6503	427930	0.00759821	130792	Date E66 first reported (obesity)	Obesity	0.0286205	0.0435673	1.02903	0.94481	1.12077	0.431551	0.291385	0.511228	0.184293	0.654195	0.841107
LoF_WT	6503	427930	0.00759821	131286	Date I10 first reported (essential (primary) hypertension)	Hypertension	-0.0205255	0.0292128	0.979684	0.925166	1.03741	0.493676	0.31669	0.482292	0.252037	0.55971	0.841107
pLoF	373	427930	0.000435819	130708	Date E11 first reported (non-insulin-dependent diabetes mellitus)	Type 2 diabetes	0.386178	0.170679	1.47135	1.053	2.05589	4.69926	1.52034	0.0301759	1.80308	0.0157369	0.220492
pLoF	373	427930	0.000435819	130792	Date E66 first reported (obesity)	Obesity	-0.0638657	0.179575	0.938131	0.659791	1.33389	0.126486	0.1414	0.722104	0.0468919	0.897652	0.950455
pLoF	373	427930	0.000435819	131286	Date I10 first reported (essential (primary) hypertension)	Hypertension	0.139736	0.120198	1.14997	0.908598	1.45546	1.35152	0.610813	0.245012	0.253149	0.558279	0.841107
Synonymous	3116	427930	0.00364195	130708	Date E11 first reported (non-insulin-dependent diabetes mellitus)	Type 2 diabetes	-0.107334	0.0700124	0.898226	0.78305	1.03034	2.35032	0.902196	0.125258	1.0399	0.0912221	0.410499
Synonymous	3116	427930	0.00364195	130792	Date E66 first reported (obesity)	Obesity	-0.0744987	0.0633827	0.928209	0.819772	1.05099	1.38152	0.620074	0.239842	1.16936	0.067708	0.406248
Synonymous	3116	427930	0.00364195	131286	Date I10 first reported (essential (primary) hypertension)	Hypertension	0.0582497	0.0420897	1.05998	0.976045	1.15113	1.9153	0.77891	0.166376	0.021232	0.952287	0.952287
WT_WT	565	427930	0.000660155	130708	Date E11 first reported (non-insulin-dependent diabetes mellitus)	Type 2 diabetes	-0.147012	0.162051	0.863284	0.628366	1.18603	0.822996	0.438534	0.364306	0.220356	0.602066	0.841107
WT_WT	565	427930	0.000660155	130792	Date E66 first reported (obesity)	Obesity	-0.0825878	0.148616	0.920731	0.688063	1.23207	0.308816	0.237766	0.578408	0.116278	0.765107	0.860745
WT_WT	565	427930	0.000660155	131286	Date I10 first reported (essential (primary) hypertension)	Hypertension	-0.0697214	0.0982899	0.932654	0.769227	1.1308	0.503169	0.320471	0.478111	0.121871	0.755317	0.860745

## Sheet: Extended Data Fig. 7b
Summary statistics of the burden tests for cardiometabolic phenotypes in the UK Biobank. The burden testing (performed using ACAT-O) of quantitative traits in individuals with United Kingdom ancestry from the UK Biobank. Abbreviations and column explanation: Variant_groups, the GIPR variant groups; Carriers, number of individuals for each phenotype carrying any of the GIPR variants within that va…
Variant_groups	Carriers	N	Freq	Pheno_code	Phenotype	Beta	SE	CI_low	CI_up	ChiSQ	Log10p_unadj	p_unadj	Log10p	p	q
GoF_WT	171	427197	0.000201312	48	Waist circumference	-0.020091	0.063594	-0.144735	0.104553	0.0998095	0.123748	0.752059	0.123348	0.752752	0.797032
GoF_WT	172	427151	0.000201334	49	Hip circumference	-0.0606213	0.0711924	-0.200158	0.0789158	0.725075	0.40397	0.394485	0.402466	0.395853	0.491404
GoF_WT	162	399603	0.000203952	4079	Diastolic blood pressure	0.0442724	0.0745158	-0.101779	0.190323	0.352996	0.257729	0.552422	0.248614	0.564139	0.634656
GoF_WT	162	399592	0.000203958	4080	Systolic blood pressure	0.144074	0.0702579	0.00636852	0.281779	4.20518	1.39469	0.0403005	1.33221	0.0465361	0.128869
GoF_WT	172	426541	0.000201622	21001	Body mass index (BMI)	-0.0482406	0.0701459	-0.185727	0.0892454	0.472955	0.308361	0.491631	0.307255	0.492884	0.572382
GoF_WT	170	420215	0.000203467	23099	Body fat percentage	-0.00515514	0.0538589	-0.110719	0.100408	0.00916147	0.0344472	0.923746	0.0342401	0.924187	0.950592
LoF_LoF	3380	427197	0.00395719	48	Waist circumference	-0.0628824	0.0143821	-0.0910713	-0.0346935	19.1167	4.91022	1.23e-05	4.62959	2.35e-05	0.0002115
LoF_LoF	3383	427151	0.00395996	49	Hip circumference	-0.118729	0.0160958	-0.150277	-0.0871812	54.4112	12.7888	1.63e-13	12.3803	4.17e-13	1.5012e-11
LoF_LoF	3102	399603	0.0038826	4079	Diastolic blood pressure	-0.0138711	0.0171204	-0.0474271	0.0196849	0.656431	0.379008	0.417823	0.0187939	0.957648	0.957648
LoF_LoF	3102	399592	0.00388271	4080	Systolic blood pressure	0.0163077	0.0161422	-0.015331	0.0479464	1.02061	0.505326	0.312373	0.311196	0.488432	0.572382
LoF_LoF	3379	426541	0.0039621	21001	Body mass index (BMI)	-0.0971026	0.0158663	-0.128201	-0.0660047	37.4549	9.02896	9.35e-10	8.6185	2.41e-09	4.338e-08
LoF_LoF	3330	420215	0.00396226	23099	Body fat percentage	-0.060099	0.0122374	-0.0840843	-0.0361137	24.1189	6.04304	9.06e-07	5.39512	4.03e-06	4.836e-05
LoF_WT	6490	427197	0.00759603	48	Waist circumference	-0.0190543	0.0104	-0.0394383	0.0013297	3.35676	1.17438	0.0669299	1.43378	0.0368315	0.118536
LoF_WT	6488	427151	0.00759567	49	Hip circumference	-0.0151822	0.0116435	-0.0380035	0.00763906	1.70022	0.716113	0.192259	0.969065	0.107383	0.227399
LoF_WT	6113	399603	0.00765009	4079	Diastolic blood pressure	-0.0270625	0.0122266	-0.0510266	-0.00309836	4.8992	1.57075	0.0268689	1.87413	0.013362	0.0537155
LoF_WT	6113	399592	0.0076503	4080	Systolic blood pressure	-0.0120885	0.0115279	-0.0346832	0.0105062	1.09962	0.531135	0.294351	0.555369	0.278375	0.417563
LoF_WT	6481	426541	0.00759833	21001	Body mass index (BMI)	-0.0285219	0.0114803	-0.0510233	-0.00602051	6.17236	1.88685	0.0129763	2.34348	0.0045344	0.0272064
LoF_WT	6394	420215	0.0076092	23099	Body fat percentage	-0.0159565	0.00884835	-0.0332993	0.00138627	3.25199	1.14669	0.0713362	1.40327	0.0395121	0.118536
pLoF	371	427197	0.000435396	48	Waist circumference	-0.0603768	0.0432533	-0.145153	0.0243997	1.9485	0.788483	0.162749	0.519021	0.302677	0.419091
pLoF	371	427151	0.000435443	49	Hip circumference	-0.141451	0.0484213	-0.236357	-0.0465453	8.53369	2.45763	0.00348634	2.12323	0.00752957	0.0387235
pLoF	337	399603	0.000421669	4079	Diastolic blood pressure	-0.179934	0.0518348	-0.28153	-0.0783378	12.0499	3.28571	0.000517953	2.58657	0.00259078	0.0186536
pLoF	336	399592	0.00042168	4080	Systolic blood pressure	-0.112694	0.0488729	-0.208485	-0.0169031	5.31698	1.67533	0.0211188	1.14623	0.0714118	0.180959
pLoF	372	426541	0.000436066	21001	Body mass index (BMI)	-0.0849295	0.0477096	-0.17844	0.00858132	3.16888	1.12463	0.0750533	0.8141	0.153426	0.301174
pLoF	364	420215	0.000433112	23099	Body fat percentage	-0.0453872	0.0369242	-0.117759	0.0269842	1.51093	0.659561	0.218997	0.419272	0.380827	0.489635
Synonymous	3113	427197	0.00364352	48	Waist circumference	0.00378882	0.0150007	-0.0256126	0.0331902	0.0637947	0.0965867	0.800596	0.211897	0.613908	0.669717
Synonymous	3112	427151	0.00364391	49	Hip circumference	-0.017726	0.016793	-0.0506403	0.0151883	1.1142	0.535852	0.291171	1.43667	0.0365873	0.118536
Synonymous	2901	399603	0.0036311	4079	Diastolic blood pressure	0.0529603	0.0177217	0.0182258	0.0876948	8.9308	2.55222	0.00280401	1.87196	0.0134289	0.0537155
Synonymous	2901	399592	0.0036312	4080	Systolic blood pressure	0.0357948	0.0167091	0.00304496	0.0685446	4.58918	1.49249	0.0321744	1.12263	0.0753998	0.180959
Synonymous	3108	426541	0.00364443	21001	Body mass index (BMI)	-0.0067766	0.0165569	-0.0392281	0.0256749	0.16752	0.166009	0.682325	0.528131	0.296394	0.419091
Synonymous	3060	420215	0.00364218	23099	Body fat percentage	-0.00551934	0.0127745	-0.0305574	0.0195187	0.186674	0.176722	0.665699	0.429837	0.371675	0.489635
WT_WT	564	427197	0.000660117	48	Waist circumference	-0.0676009	0.0351344	-0.136464	0.00126252	3.70203	1.26483	0.0543463	1.07753	0.0836508	0.188214
WT_WT	563	427151	0.000660188	49	Hip circumference	-0.0458734	0.0393323	-0.122965	0.0312179	1.36027	0.613517	0.243491	0.582356	0.261604	0.409467
WT_WT	530	399603	0.000664409	4079	Diastolic blood pressure	0.0587195	0.0413033	-0.022235	0.139674	2.02113	0.809323	0.155123	0.750513	0.177618	0.319712
WT_WT	531	399592	0.000664428	4080	Systolic blood pressure	0.0590644	0.0389432	-0.0172643	0.135393	2.30032	0.888242	0.129347	0.707888	0.195935	0.335889
WT_WT	563	426541	0.000661132	21001	Body mass index (BMI)	-0.0551301	0.0387541	-0.131088	0.0208279	2.02368	0.81005	0.154864	0.798731	0.158953	0.301174
WT_WT	557	420215	0.000662756	23099	Body fat percentage	-0.0448568	0.0298552	-0.103373	0.0136594	2.25745	0.876236	0.132973	0.599569	0.251438	0.409467
