# Supplementary material for: Characterization of genetic variants of GIPR reveals a contribution of β-arrestin to metabolic phenotypes
Source: Nat Metab. 2024 Jun 13;6(7):1268–81. doi: 10.1038/s42255-024-01061-4 (PMC11272584; doi:10.1038/s42255-024-01061-4)
Supplement: Supplementary file 18 — Single-variant UK Biobank source data. [file 42255_2024_1061_MOESM18_ESM.xlsx]

## Sheet: Extended Data Fig. 8
Summary statistics of single-variant estimates in the UK Biobank. The single-variant estimates (derived from a linear regression model using Regenie) and the in vitro cAMP production and β-arrestin recruitment were modelled in BRMS to regress the single-variant estimates on each variant's in vitro phenotype. See Methods section and Code Availability for exact model parameters. Abbreviations: cAMP…
Variant	Phenotype	Beta, cAMP	SE, cAMP	Beta, Barr	SE, Barr	Beta, phenotype	SE, phenotype
R12Q	NA	0.833457	0.0950658	0.924292	0.0906922	NA	NA
L13F	BMI	0.805811	0.11642	0.68078	0.0760284	0.21975	0.44128
L13F	Diastolic	0.805811	0.11642	0.68078	0.0760284	0.397664	1.26179
L13F	Hip circumference	0.805811	0.11642	0.68078	0.0760284	-0.119933	0.858449
L13F	Systolic	0.805811	0.11642	0.68078	0.0760284	0.87949	2.18005
T25R	NA	0.697187	0.0797382	0.192959	0.0427138	NA	NA
R38L	NA	0.843016	0.0899829	0.822755	0.0735572	NA	NA
R43G	NA	1.1583	0.148573	0.478326	0.0245077	NA	NA
S64P	NA	0	0.01	0	0.01	NA	NA
M67R	NA	0.134445	0.0418849	1.45226	0.0917902	NA	NA
Y73H	NA	0.0627687	0.0301567	1.32278	0.151449	NA	NA
V99I	NA	0.0415482	0.0196407	0.622471	0.0276801	NA	NA
R101H	BMI	0	0.01	0	0.01	-0.918956	0.306125
R101H	Diastolic	0	0.01	0	0.01	0.17344	0.867454
R101H	Hip circumference	0	0.01	0	0.01	-1.53204	0.59418
R101H	Systolic	0	0.01	0	0.01	1.09181	1.49874
T116R	BMI	0	0.01	0.621788	0.0627614	0.846017	0.469727
T116R	Diastolic	0	0.01	0.621788	0.0627614	0.414815	1.37176
T116R	Hip circumference	0	0.01	0.621788	0.0627614	1.62565	0.908805
T116R	Systolic	0	0.01	0.621788	0.0627614	-1.42612	2.37005
G144S	NA	0.203982	0.0752293	0	0.01	NA	NA
A150T	BMI	0.163109	0.0281957	0.817321	0.0609224	0.421057	0.270621
A150T	Diastolic	0.163109	0.0281957	0.817321	0.0609224	0.60128	0.767502
A150T	Hip circumference	0.163109	0.0281957	0.817321	0.0609224	0.809826	0.526457
A150T	Systolic	0.163109	0.0281957	0.817321	0.0609224	0.436523	1.32605
R164W	BMI	0.00318934	0.00318934	0	0.01	-0.579238	0.355179
R164W	Diastolic	0.00318934	0.00318934	0	0.01	-1.35983	1.01654
R164W	Hip circumference	0.00318934	0.00318934	0	0.01	-1.779	0.690952
R164W	Systolic	0.00318934	0.00318934	0	0.01	-0.978503	1.75632
R164Q	NA	1.15006	0.196738	0.305299	0.0237232	NA	NA
H166Y	NA	0.956587	0.286437	0.361561	0.0396949	NA	NA
T168A	NA	0.218165	0.0508765	0.220587	0.0168003	NA	NA
R183Q	BMI	0	0.01	0.0385341	0.0105782	-0.733859	0.391307
R183Q	Diastolic	0	0.01	0.0385341	0.0105782	0.584846	1.12178
R183Q	Hip circumference	0	0.01	0.0385341	0.0105782	-1.86744	0.761234
R183Q	Systolic	0	0.01	0.0385341	0.0105782	1.89903	1.93815
A185V	BMI	0.264642	0.0745761	0.890484	0.0753594	-1.25897	1.11948
A185V	Diastolic	0.264642	0.0745761	0.890484	0.0753594	-0.275165	3.12235
A185V	Hip circumference	0.264642	0.0745761	0.890484	0.0753594	-1.58646	2.17779
A185V	Systolic	0.264642	0.0745761	0.890484	0.0753594	-1.97145	5.39462
R190Q	BMI	0.00884732	0.00291069	0.113082	0.0376865	-0.479064	0.120953
R190Q	Diastolic	0.00884732	0.00291069	0.113082	0.0376865	0.172419	0.352657
R190Q	Hip circumference	0.00884732	0.00291069	0.113082	0.0376865	-0.955688	0.235295
R190Q	Systolic	0.00884732	0.00291069	0.113082	0.0376865	0.605484	0.609301
P195R	NA	0.117017	0.0449766	0.856091	0.116463	NA	NA
A207V	BMI	0.159174	0.0798414	0.833448	0.0555461	-0.103155	0.0568933
A207V	Diastolic	0.159174	0.0798414	0.833448	0.0555461	-0.323529	0.163449
A207V	Hip circumference	0.159174	0.0798414	0.833448	0.0555461	-0.0823145	0.110607
A207V	Systolic	0.159174	0.0798414	0.833448	0.0555461	-0.284664	0.282399
I221M	NA	0.822117	0.132963	0.196236	0.0264624	NA	NA
L261H	BMI	0.453286	0.10782	0	0.01	-0.922465	0.846266
L261H	Diastolic	0.453286	0.10782	0	0.01	-4.78566	2.49792
L261H	Hip circumference	0.453286	0.10782	0	0.01	-1.22341	1.64629
L261H	Systolic	0.453286	0.10782	0	0.01	-2.94816	4.31576
E288G	BMI	0.0410102	0.0108276	0.0909926	0.0513276	-0.496067	0.108412
E288G	Diastolic	0.0410102	0.0108276	0.0909926	0.0513276	-0.599025	0.315922
E288G	Hip circumference	0.0410102	0.0108276	0.0909926	0.0513276	-1.16302	0.210656
E288G	Systolic	0.0410102	0.0108276	0.0909926	0.0513276	0.014174	0.545832
E291K	NA	0.347881	0.0709802	0.198195	0.0997374	NA	NA
A294V	NA	0.617135	0.132536	0.632819	0.101523	NA	NA
I299V	NA	1.00472	0.178348	0.757779	0.0825806	NA	NA
R300W	BMI	0	0.01	0	0.01	0.734822	1.24197
R300W	Diastolic	0	0.01	0	0.01	5.31766	3.46399
R300W	Hip circumference	0	0.01	0	0.01	0.795348	2.41609
R300W	Systolic	0	0.01	0	0.01	8.87569	5.9849
L304R	BMI	0.237342	0.0852837	0.132865	0.0502926	-0.40743	0.46196
L304R	Diastolic	0.237342	0.0852837	0.132865	0.0502926	0.125588	1.30954
L304R	Hip circumference	0.237342	0.0852837	0.132865	0.0502926	-0.864704	0.898679
L304R	Systolic	0.237342	0.0852837	0.132865	0.0502926	-1.95993	2.26254
R336P	BMI	0.319258	0.0693142	0.210232	0.0455235	-0.0565003	0.579855
R336P	Diastolic	0.319258	0.0693142	0.210232	0.0455235	-0.376724	1.6042
R336P	Hip circumference	0.319258	0.0693142	0.210232	0.0455235	-0.249314	1.11876
R336P	Systolic	0.319258	0.0693142	0.210232	0.0455235	-2.70725	2.77165
E354Q	NA	1.12502	0.180512	0.982163	0.193695	NA	NA
I378M	BMI	0.816737	0.245221	1.35698	0.248217	0.700046	0.425729
I378M	Diastolic	0.816737	0.245221	1.35698	0.248217	-1.35826	1.19273
I378M	Hip circumference	0.816737	0.245221	1.35698	0.248217	1.0286	0.828182
I378M	Systolic	0.816737	0.245221	1.35698	0.248217	-2.79206	2.06074
S382T	NA	0.106801	0.0296115	0.0578228	0.0392932	NA	NA
S382Y	NA	0.00827122	0.00431966	0	0.01	NA	NA
K397N	NA	0.522085	0.0773154	0.382247	0.0862439	NA	NA
V399M	BMI	0.238641	0.0538635	0	0.01	-1.74777	1.00148
V399M	Diastolic	0.238641	0.0538635	0	0.01	1.00883	2.79324
V399M	Hip circumference	0.238641	0.0538635	0	0.01	-1.91946	1.94823
V399M	Systolic	0.238641	0.0538635	0	0.01	0.0140381	4.82601
S415I	BMI	0.657172	0.128952	0.928453	0.0607226	-0.358601	0.209574
S415I	Diastolic	0.657172	0.128952	0.928453	0.0607226	0.636753	0.604709
S415I	Hip circumference	0.657172	0.128952	0.928453	0.0607226	-0.368905	0.407698
S415I	Systolic	0.657172	0.128952	0.928453	0.0607226	0.968572	1.04478
E418K	NA	0.794186	0.103461	0.911136	0.0873432	NA	NA
G449A	NA	0.609025	0.0923545	0.525584	0.172278	NA	NA
E463Q	BMI	0.909661	0.0522441	0.493272	0.0865351	-0.441056	0.732005
E463Q	Diastolic	0.909661	0.0522441	0.493272	0.0865351	2.56865	2.06919
E463Q	Hip circumference	0.909661	0.0522441	0.493272	0.0865351	-1.30225	1.424
E463Q	Systolic	0.909661	0.0522441	0.493272	0.0865351	6.78944	3.57503
M1MTTL	BMI	NA	NA	NA	NA	0.299551	0.847601
M1MTTL	Diastolic	NA	NA	NA	NA	2.24072	2.36407
M1MTTL	Hip circumference	NA	NA	NA	NA	0.95479	1.64888
M1MTTL	Systolic	NA	NA	NA	NA	3.35629	4.08451
L15L	BMI	NA	NA	NA	NA	0.609139	0.553376
L15L	Diastolic	NA	NA	NA	NA	-0.346038	1.55516
L15L	Hip circumference	NA	NA	NA	NA	1.34823	1.0685
L15L	Systolic	NA	NA	NA	NA	-1.59852	2.68693
G17R	BMI	NA	NA	NA	NA	-0.0814025	1.41604
G17R	Diastolic	NA	NA	NA	NA	-0.110764	3.94949
G17R	Hip circumference	NA	NA	NA	NA	0.370179	2.75472
G17R	Systolic	NA	NA	NA	NA	3.78469	6.82372
A32A	BMI	NA	NA	NA	NA	-0.318221	1.15618
A32A	Diastolic	NA	NA	NA	NA	0.0304141	3.22472
A32A	Hip circumference	NA	NA	NA	NA	-1.95073	2.2492
A32A	Systolic	NA	NA	NA	NA	-0.820449	5.5715
E34E	BMI	NA	NA	NA	NA	-1.05666	1.42086
E34E	Diastolic	NA	NA	NA	NA	4.177	3.96316
E34E	Hip circumference	NA	NA	NA	NA	-2.23984	2.76401
E34E	Systolic	NA	NA	NA	NA	0.39267	6.84734
R41W	BMI	NA	NA	NA	NA	0.119855	0.377397
R41W	Diastolic	NA	NA	NA	NA	-1.2096	1.06788
R41W	Hip circumference	NA	NA	NA	NA	-0.285092	0.734173
R41W	Systolic	NA	NA	NA	NA	-0.32728	1.84503
G58G	BMI	NA	NA	NA	NA	-0.999267	1.41607
G58G	Hip circumference	NA	NA	NA	NA	-3.83434	2.75477
D72N	BMI	NA	NA	NA	NA	-0.726425	0.914047
D72N	Diastolic	NA	NA	NA	NA	0.503202	2.6042
D72N	Hip circumference	NA	NA	NA	NA	-2.05463	1.77815
D72N	Systolic	NA	NA	NA	NA	2.69214	4.49939
P76A	BMI	NA	NA	NA	NA	-0.19917	0.472077
P76A	Diastolic	NA	NA	NA	NA	0.282951	1.36287
P76A	Hip circumference	NA	NA	NA	NA	-0.238054	0.91836
P76A	Systolic	NA	NA	NA	NA	1.68262	2.35469
P85L	BMI	NA	NA	NA	NA	-0.290863	1.35018
P85L	Diastolic	NA	NA	NA	NA	4.14182	3.76579
P85L	Hip circumference	NA	NA	NA	NA	-2.32869	2.62658
P85L	Systolic	NA	NA	NA	NA	9.90731	6.50633
V99F	BMI	NA	NA	NA	NA	-0.892971	0.955289
V99F	Diastolic	NA	NA	NA	NA	0.763194	2.66441
V99F	Hip circumference	NA	NA	NA	NA	-2.06175	1.85838
V99F	Systolic	NA	NA	NA	NA	-2.45396	4.60342
L100F	BMI	NA	NA	NA	NA	0.563503	0.622916
L100F	Diastolic	NA	NA	NA	NA	3.21842	1.75426
L100F	Hip circumference	NA	NA	NA	NA	0.804637	1.21179
L100F	Systolic	NA	NA	NA	NA	4.99298	3.03092
R101C	BMI	NA	NA	NA	NA	-0.67279	0.757038
R101C	Diastolic	NA	NA	NA	NA	1.41321	2.11147
R101C	Hip circumference	NA	NA	NA	NA	-2.73159	1.47271
R101C	Systolic	NA	NA	NA	NA	3.91122	3.64808
G107G	BMI	NA	NA	NA	NA	0.631546	0.557578
G107G	Diastolic	NA	NA	NA	NA	-0.498783	1.56716
G107G	Hip circumference	NA	NA	NA	NA	1.44298	1.07649
G107G	Systolic	NA	NA	NA	NA	-1.74101	2.70765
Q108Q	BMI	NA	NA	NA	NA	0.211791	0.307687
Q108Q	Diastolic	NA	NA	NA	NA	0.993904	0.901757
Q108Q	Hip circumference	NA	NA	NA	NA	0.0256094	0.598562
Q108Q	Systolic	NA	NA	NA	NA	0.0613281	1.55801
R131S	BMI	NA	NA	NA	NA	-0.0920173	0.605698
R131S	Diastolic	NA	NA	NA	NA	-0.37209	1.72059
R131S	Hip circumference	NA	NA	NA	NA	-0.0792632	1.17828
R131S	Systolic	NA	NA	NA	NA	0.611274	2.97275
I133T	BMI	NA	NA	NA	NA	-0.456235	0.593225
I133T	Diastolic	NA	NA	NA	NA	1.31338	1.69992
I133T	Hip circumference	NA	NA	NA	NA	-0.887423	1.15404
I133T	Systolic	NA	NA	NA	NA	0.513107	2.93704
L134L	BMI	NA	NA	NA	NA	-0.549547	0.633295
L134L	Diastolic	NA	NA	NA	NA	0.502344	1.78427
L134L	Hip circumference	NA	NA	NA	NA	-1.04707	1.23199
L134L	Systolic	NA	NA	NA	NA	-1.31025	3.08276
R136W	BMI	NA	NA	NA	NA	-0.273098	0.521028
R136W	Diastolic	NA	NA	NA	NA	0.348924	1.49374
R136W	Hip circumference	NA	NA	NA	NA	-0.284135	1.01358
R136W	Systolic	NA	NA	NA	NA	1.0225	2.58081
M140T	BMI	NA	NA	NA	NA	-1.45982	1.19677
M140T	Diastolic	NA	NA	NA	NA	-2.88304	3.46393
M140T	Hip circumference	NA	NA	NA	NA	-1.12902	2.32816
M140T	Systolic	NA	NA	NA	NA	1.85102	5.98479
L149L	BMI	NA	NA	NA	NA	-0.232311	1.11948
L149L	Diastolic	NA	NA	NA	NA	-2.02373	3.12235
L149L	Hip circumference	NA	NA	NA	NA	1.4291	2.17779
L149L	Systolic	NA	NA	NA	NA	-6.16668	5.39462
L152V	BMI	NA	NA	NA	NA	-0.695967	1.41605
L152V	Diastolic	NA	NA	NA	NA	0.115573	3.9495
L152V	Hip circumference	NA	NA	NA	NA	-2.46429	2.75472
L152V	Systolic	NA	NA	NA	NA	4.00171	6.82374
A155A	BMI	NA	NA	NA	NA	-0.141186	0.135686
A155A	Diastolic	NA	NA	NA	NA	0.401407	0.392334
A155A	Hip circumference	NA	NA	NA	NA	-0.19243	0.263838
A155A	Systolic	NA	NA	NA	NA	0.252201	0.677854
H166H	BMI	NA	NA	NA	NA	0.496968	0.846273
H166H	Diastolic	NA	NA	NA	NA	0.038862	2.36035
H166H	Hip circumference	NA	NA	NA	NA	1.99935	1.64631
H166H	Systolic	NA	NA	NA	NA	2.03151	4.07808
I172V	BMI	NA	NA	NA	NA	-1.26186	0.80428
I172V	Diastolic	NA	NA	NA	NA	-0.676801	2.40363
I172V	Hip circumference	NA	NA	NA	NA	-2.62559	1.56462
I172V	Systolic	NA	NA	NA	NA	-3.4238	4.15287
A185A	BMI	NA	NA	NA	NA	-1.31671	1.29265
A185A	Diastolic	NA	NA	NA	NA	0.131335	3.60534
A185A	Hip circumference	NA	NA	NA	NA	-0.988305	2.51468
A185A	Systolic	NA	NA	NA	NA	-1.36163	6.22912
I187V	BMI	NA	NA	NA	NA	-2.3127	1.19688
I187V	Diastolic	NA	NA	NA	NA	-1.01038	3.46425
I187V	Hip circumference	NA	NA	NA	NA	-5.2328	2.32836
I187V	Systolic	NA	NA	NA	NA	1.0956	5.98534
S189R	BMI	NA	NA	NA	NA	-0.825637	0.439207
S189R	Diastolic	NA	NA	NA	NA	-0.0301744	1.33931
S189R	Hip circumference	NA	NA	NA	NA	-1.97248	0.854417
S189R	Systolic	NA	NA	NA	NA	0.912071	2.31399
R190R	BMI	NA	NA	NA	NA	0.0409473	1.24197
R190R	Diastolic	NA	NA	NA	NA	0.422428	3.9495
R190R	Hip circumference	NA	NA	NA	NA	0.99824	2.41608
R190R	Systolic	NA	NA	NA	NA	-0.802092	6.82373
R192G	BMI	NA	NA	NA	NA	0.351748	0.954702
R192G	Diastolic	NA	NA	NA	NA	3.5413	2.72542
R192G	Hip circumference	NA	NA	NA	NA	-1.02397	1.85724
R192G	Systolic	NA	NA	NA	NA	4.6349	4.70883
R192C	BMI	NA	NA	NA	NA	-1.54535	1.15621
R192C	Diastolic	NA	NA	NA	NA	-6.28765	3.46398
R192C	Hip circumference	NA	NA	NA	NA	-1.99617	2.24925
R192C	Systolic	NA	NA	NA	NA	-11.4258	5.98488
R192H	BMI	NA	NA	NA	NA	-0.9998	1.35051
R192H	Diastolic	NA	NA	NA	NA	-4.79742	3.95042
R192H	Hip circumference	NA	NA	NA	NA	-2.30149	2.62721
R192H	Systolic	NA	NA	NA	NA	-13.1111	6.82531
R196Q	BMI	NA	NA	NA	NA	0.494831	1.35013
R196Q	Diastolic	NA	NA	NA	NA	8.57645	3.76566
R196Q	Hip circumference	NA	NA	NA	NA	1.34837	2.62649
R196Q	Systolic	NA	NA	NA	NA	14.7944	6.5061
R196R	BMI	NA	NA	NA	NA	-2.15905	1.24566
R196R	Diastolic	NA	NA	NA	NA	5.72219	3.47454
R196R	Hip circumference	NA	NA	NA	NA	-1.34641	2.42324
R196R	Systolic	NA	NA	NA	NA	9.66964	6.00312
G198C	BMI	NA	NA	NA	NA	0.453176	1.12422
G198C	Diastolic	NA	NA	NA	NA	-1.86719	3.61952
G198C	Hip circumference	NA	NA	NA	NA	1.70435	2.18701
G198C	Systolic	NA	NA	NA	NA	1.45244	6.25361
G198D	BMI	NA	NA	NA	NA	-0.132977	0.746417
G198D	Diastolic	NA	NA	NA	NA	-1.29741	2.24343
G198D	Hip circumference	NA	NA	NA	NA	-1.13934	1.45205
G198D	Systolic	NA	NA	NA	NA	-2.40918	3.87607
A207G	BMI	NA	NA	NA	NA	-1.17392	1.19682
A207G	Diastolic	NA	NA	NA	NA	-3.34066	3.46407
A207G	Hip circumference	NA	NA	NA	NA	-3.61796	2.32825
A207G	Systolic	NA	NA	NA	NA	-2.69584	5.98503
A207A	BMI	NA	NA	NA	NA	-0.361603	0.831697
A207A	Diastolic	NA	NA	NA	NA	1.0131	2.3197
A207A	Hip circumference	NA	NA	NA	NA	-0.671084	1.61795
A207A	Systolic	NA	NA	NA	NA	1.55949	4.00786
L213L	BMI	NA	NA	NA	NA	1.40241	0.690969
L213L	Diastolic	NA	NA	NA	NA	4.89422	1.95055
L213L	Hip circumference	NA	NA	NA	NA	1.48867	1.34419
L213L	Systolic	NA	NA	NA	NA	4.6758	3.37005
R217L	BMI	NA	NA	NA	NA	-1.2748	0.571316
R217L	Diastolic	NA	NA	NA	NA	-1.64002	1.65966
R217L	Hip circumference	NA	NA	NA	NA	-2.53884	1.11139
R217L	Systolic	NA	NA	NA	NA	-2.72711	2.86747
T218K	BMI	NA	NA	NA	NA	-0.411818	0.469535
T218K	Diastolic	NA	NA	NA	NA	-0.315552	1.33932
T218K	Hip circumference	NA	NA	NA	NA	-0.816553	0.913415
T218K	Systolic	NA	NA	NA	NA	-0.154555	2.314
Q220H	BMI	NA	NA	NA	NA	-0.765371	0.878234
Q220H	Diastolic	NA	NA	NA	NA	-4.73415	2.60433
Q220H	Hip circumference	NA	NA	NA	NA	-2.17184	1.70848
Q220H	Systolic	NA	NA	NA	NA	-6.12176	4.49961
T223I	BMI	NA	NA	NA	NA	2.08551	1.41602
T223I	Diastolic	NA	NA	NA	NA	7.04972	3.94945
T223I	Hip circumference	NA	NA	NA	NA	2.29556	2.75468
T223I	Systolic	NA	NA	NA	NA	7.78477	6.82364
V227V	BMI	NA	NA	NA	NA	0.942566	1.29264
V227V	Diastolic	NA	NA	NA	NA	1.25168	3.60531
V227V	Hip circumference	NA	NA	NA	NA	0.716293	2.51466
V227V	Systolic	NA	NA	NA	NA	-3.18722	6.22906
S251S	BMI	NA	NA	NA	NA	-0.928116	1.35014
S251S	Diastolic	NA	NA	NA	NA	-6.40756	3.94949
S251S	Hip circumference	NA	NA	NA	NA	-2.39159	2.62652
S251S	Systolic	NA	NA	NA	NA	-3.95525	6.82371
F256F	BMI	NA	NA	NA	NA	-2.13229	1.29268
F256F	Diastolic	NA	NA	NA	NA	1.53596	3.76572
F256F	Hip circumference	NA	NA	NA	NA	-3.47559	2.51473
F256F	Systolic	NA	NA	NA	NA	8.78599	6.50621
L262V	BMI	NA	NA	NA	NA	-0.222537	0.617091
L262V	Diastolic	NA	NA	NA	NA	-0.240012	1.7542
L262V	Hip circumference	NA	NA	NA	NA	-0.19412	1.20044
L262V	Systolic	NA	NA	NA	NA	0.463414	3.03081
L262H	BMI	NA	NA	NA	NA	-0.292999	1.05928
L262H	Diastolic	NA	NA	NA	NA	-1.94326	3.03991
L262H	Hip circumference	NA	NA	NA	NA	0.284133	2.06068
L262H	Systolic	NA	NA	NA	NA	-1.9719	5.25219
L262L	BMI	NA	NA	NA	NA	-1.05136	1.41611
L262L	Diastolic	NA	NA	NA	NA	-1.43956	3.94969
L262L	Hip circumference	NA	NA	NA	NA	0.339479	2.75485
L262L	Systolic	NA	NA	NA	NA	-0.187538	6.82407
G263R	BMI	NA	NA	NA	NA	-0.627235	1.15622
G263R	Diastolic	NA	NA	NA	NA	-1.22737	3.22482
G263R	Hip circumference	NA	NA	NA	NA	-1.83038	2.24926
G263R	Systolic	NA	NA	NA	NA	4.11306	5.57166
G263D	BMI	NA	NA	NA	NA	-0.538145	0.417717
G263D	Diastolic	NA	NA	NA	NA	-2.58644	1.25565
G263D	Hip circumference	NA	NA	NA	NA	-1.82614	0.81261
G263D	Systolic	NA	NA	NA	NA	-2.95721	2.16945
A268V	BMI	NA	NA	NA	NA	-0.852381	0.935015
A268V	Diastolic	NA	NA	NA	NA	-2.58843	2.60787
A268V	Hip circumference	NA	NA	NA	NA	-1.90378	1.81894
A268V	Systolic	NA	NA	NA	NA	-4.73589	4.50573
A268A	BMI	NA	NA	NA	NA	-0.00418212	0.633328
A268A	Diastolic	NA	NA	NA	NA	-0.312269	1.78436
A268A	Hip circumference	NA	NA	NA	NA	-1.01007	1.23205
A268A	Systolic	NA	NA	NA	NA	2.76527	3.08291
V277D	BMI	NA	NA	NA	NA	-0.64522	0.817571
V277D	Diastolic	NA	NA	NA	NA	1.36947	2.24323
V277D	Hip circumference	NA	NA	NA	NA	-1.6249	1.59047
V277D	Systolic	NA	NA	NA	NA	6.9407	3.87573
V277V	BMI	NA	NA	NA	NA	1.08695	0.861809
V277V	Diastolic	NA	NA	NA	NA	-0.324653	2.79271
V277V	Hip circumference	NA	NA	NA	NA	1.24452	1.67653
V277V	Systolic	NA	NA	NA	NA	-0.544196	4.8251
W287C	BMI	NA	NA	NA	NA	1.12486	1.24338
W287C	Diastolic	NA	NA	NA	NA	-0.559953	3.46798
W287C	Hip circumference	NA	NA	NA	NA	3.49207	2.41881
W287C	Systolic	NA	NA	NA	NA	-5.62693	5.99179
M305V	BMI	NA	NA	NA	NA	-1.21515	1.19762
M305V	Diastolic	NA	NA	NA	NA	0.757657	3.22728
M305V	Hip circumference	NA	NA	NA	NA	-3.64989	2.3298
M305V	Systolic	NA	NA	NA	NA	3.02755	5.57592
L312L	BMI	NA	NA	NA	NA	1.03609	0.675109
L312L	Diastolic	NA	NA	NA	NA	0.851642	1.90472
L312L	Hip circumference	NA	NA	NA	NA	1.59709	1.31333
L312L	Systolic	NA	NA	NA	NA	2.01985	3.29087
R316L	BMI	NA	NA	NA	NA	-0.997408	1.2952
R316L	Diastolic	NA	NA	NA	NA	1.046	3.61272
R316L	Hip circumference	NA	NA	NA	NA	-3.58055	2.51963
R316L	Systolic	NA	NA	NA	NA	-1.04091	6.24185
R338M	BMI	NA	NA	NA	NA	-0.1109	1.41602
R338M	Diastolic	NA	NA	NA	NA	-1.29675	3.94944
R338M	Hip circumference	NA	NA	NA	NA	-0.781604	2.75468
R338M	Systolic	NA	NA	NA	NA	-6.44385	6.82363
R341P	BMI	NA	NA	NA	NA	-2.75098	1.15696
R341P	Diastolic	NA	NA	NA	NA	-6.49684	3.12463
R341P	Hip circumference	NA	NA	NA	NA	-7.27196	2.2507
R341P	Systolic	NA	NA	NA	NA	-5.26093	5.39856
P348L	BMI	NA	NA	NA	NA	-0.749362	1.41604
P348L	Diastolic	NA	NA	NA	NA	-4.69563	3.94949
P348L	Hip circumference	NA	NA	NA	NA	-0.118404	2.75471
P348L	Systolic	NA	NA	NA	NA	-3.35396	6.82371
S382S	BMI	NA	NA	NA	NA	-0.156543	0.131315
S382S	Diastolic	NA	NA	NA	NA	0.195613	0.378804
S382S	Hip circumference	NA	NA	NA	NA	-0.551121	0.255128
S382S	Systolic	NA	NA	NA	NA	0.684267	0.654477
F383F	BMI	NA	NA	NA	NA	-0.287856	0.817609
F383F	Diastolic	NA	NA	NA	NA	0.982294	2.44944
F383F	Hip circumference	NA	NA	NA	NA	-0.774905	1.59055
F383F	Systolic	NA	NA	NA	NA	2.03871	4.232
S389R	BMI	NA	NA	NA	NA	-0.400962	1.08605
S389R	Diastolic	NA	NA	NA	NA	5.45505	3.12234
S389R	Hip circumference	NA	NA	NA	NA	0.716203	2.11277
S389R	Systolic	NA	NA	NA	NA	9.83716	5.39461
S401S	BMI	NA	NA	NA	NA	1.51316	1.35014
S401S	Diastolic	NA	NA	NA	NA	2.05118	3.76567
S401S	Hip circumference	NA	NA	NA	NA	1.68005	2.62651
S401S	Systolic	NA	NA	NA	NA	-6.27225	6.50613
E402E	BMI	NA	NA	NA	NA	0.152392	0.494804
E402E	Diastolic	NA	NA	NA	NA	-0.290513	1.39717
E402E	Hip circumference	NA	NA	NA	NA	-0.168104	0.962572
E402E	Systolic	NA	NA	NA	NA	-0.805343	2.41396
I403V	BMI	NA	NA	NA	NA	1.94233	1.41701
I403V	Diastolic	NA	NA	NA	NA	2.08723	3.9522
I403V	Hip circumference	NA	NA	NA	NA	1.87064	2.75659
I403V	Systolic	NA	NA	NA	NA	1.46583	6.8284
R404H	BMI	NA	NA	NA	NA	1.94232	1.41701
R404H	Diastolic	NA	NA	NA	NA	2.08723	3.9522
R404H	Hip circumference	NA	NA	NA	NA	1.87064	2.75659
R404H	Systolic	NA	NA	NA	NA	1.46586	6.8284
R405S	BMI	NA	NA	NA	NA	-1.23145	1.29265
R405S	Diastolic	NA	NA	NA	NA	-2.46088	3.76563
R405S	Hip circumference	NA	NA	NA	NA	-1.65178	2.51467
R405S	Systolic	NA	NA	NA	NA	-2.95935	6.50605
H409R	BMI	NA	NA	NA	NA	-2.30453	1.05545
H409R	Diastolic	NA	NA	NA	NA	-1.8053	3.02909
H409R	Hip circumference	NA	NA	NA	NA	-4.1299	2.05323
H409R	Systolic	NA	NA	NA	NA	-2.34416	5.23349
Q420Q	BMI	NA	NA	NA	NA	2.30812	1.11949
Q420Q	Diastolic	NA	NA	NA	NA	4.18756	3.22478
Q420Q	Hip circumference	NA	NA	NA	NA	5.94655	2.17782
Q420Q	Systolic	NA	NA	NA	NA	-0.872217	5.5716
G434G	BMI	NA	NA	NA	NA	0.145249	0.699356
G434G	Diastolic	NA	NA	NA	NA	2.6924	2.0533
G434G	Hip circumference	NA	NA	NA	NA	0.835236	1.3605
G434G	Systolic	NA	NA	NA	NA	4.71669	3.54758
S447T	BMI	NA	NA	NA	NA	-0.556842	1.15729
S447T	Diastolic	NA	NA	NA	NA	-4.69916	3.22782
S447T	Hip circumference	NA	NA	NA	NA	-1.16123	2.25134
S447T	Systolic	NA	NA	NA	NA	-6.93952	5.57684
G455G	BMI	NA	NA	NA	NA	-2.28293	1.02733
G455G	Diastolic	NA	NA	NA	NA	2.41638	2.94384
G455G	Hip circumference	NA	NA	NA	NA	-2.13542	1.99852
G455G	Systolic	NA	NA	NA	NA	9.21844	5.0862
E461K	BMI	NA	NA	NA	NA	1.43087	1.24194
E461K	Diastolic	NA	NA	NA	NA	-0.442672	3.60535
E461K	Hip circumference	NA	NA	NA	NA	1.81029	2.41602
E461K	Systolic	NA	NA	NA	NA	0.574647	6.22913
