# Supplementary material for: Characterization of genetic variants of GIPR reveals a contribution of β-arrestin to metabolic phenotypes
Source: Nat Metab. 2024 Jun 13;6(7):1268–81. doi: 10.1038/s42255-024-01061-4 (PMC11272584; doi:10.1038/s42255-024-01061-4)
Supplement: Supplementary file 19 — In vitro source data. [file 42255_2024_1061_MOESM19_ESM.xlsx]

## Sheet: Extended Data Fig. 9
In vitro comparison of parental HEK293 cells and β-arrestin 1/2 knockout (KO) cells transfected with GIPR and GLP-1R concentrations compared to GIPR stimulated by GIP(1-42). Emax is characterized as the maximal response normalized to that of 10 µg GLP-1R in HEK293A cells. EC50 values were determined by non-linear regression in GraphPad Prism.Sigmoid curves were fitted logistically with a Hill slo…
cAMP Accumulation								Radioligand Competition Binding
Cell	Receptor	Concentration	Emax (% of GLP-1R 10 µg HEK293A)	Log(pEC50)	Emax (100 pM agonist)	Emax (10 pM agonist)	n	Receptor	Concentration	Bmax (% of GLP-1R 10 µg)	Bmax fmol/105 cells	KD	n
HEK293A	GLP-1R	10 µg	100 ± 0	10.79 ± 0.14	82 ± 5.6	40 ± 7.2	4	GLP-1R	10 µg	100 ± 0	172 ± 61	-8.4 ± 0.063	3
β-arrestin 1/2 KO	GLP-1R	10 µg	72 ± 11	10.96 ± 0.12	67 ± 13	33 ± 9.3	4	GIPR	10 µg	119 ± 39	195 ± 53	-8.5 ± 0.16	3
HEK293A	GLP-1R	0.5 µg	52 ± 18	10.75 ± 0.04			4
β-arrestin 1/2 KO	GLP-1R	0.5 µg	29 ± 8.7	10.97 ± 0.22			4
HEK293A	GIPR	10 µg	52 ± 10	10.91 ± 0.19	46 ± 9.4	22 ± 2.8	4
β-arrestin 1/2 KO	GIPR	10 µg	38 ± 10	10.67 ± 0.15	30 ± 9.1	11 ± 4.3	4
HEK293A	GIPR	0.5 µg	27 ± 9.0	10.62 ± 0.22			4
β-arrestin 1/2 KO	GIPR	0.5 µg	19 ± 4.9	10.33 ± 0.15			4
